# Supplementary material for: Tripotassium bis­(acetato-κ2 O,O′)(thio­cyanato-κN)plumbate(II) dithio­cyanate
Source: Acta Crystallogr Sect E Struct Rep Online. 2009 Jun 10;65(Pt 7):m755. doi: 10.1107/S1600536809021370 (PMC2969246; doi:10.1107/S1600536809021370)
Supplement: Supplementary file 1 [file e-65-0m755-sup1.cif]

##############################################################################
###                                                                        ###
###        Electronic paper (Acta Crystallographica Section E)             ###
###                                                                        ###
##############################################################################
#                                                                            #
# This CIF contains the data in a paper accepted for publication in Acta     #
# Crystallographica Section E. It conforms to the requirements of Notes      #
# for Authors for Section E, and has been peer reviewed under the auspices   #
# of the IUCr Commission on Journals.                                        #
#                                                                            #
# Full details of the Crystallographic Information File format               #
# are given in the paper "The Crystallographic Information File (CIF):       #
# a New Standard Archive File for Crystallography" by S. R. Hall, F. H.      #
# Allen and I. D. Brown [Acta Cryst. (1991), A47, 655-685].                  #
#                                                                            #
# The current version of the core CIF dictionary is obtainable from          #
# ftp://ftp.iucr.org/pub/cif_core.dic. The current version number is 2.4.    #
#                                                                            #
# Software is freely available for graphical display of the structure(s) in  #
# this CIF.  For information consult the CIF home page http://www.iucr.org/  #
# cif/home.html                                                              #
#                                                                            #
# This file may be used for bona fide research purposes within the           #
# scientific community so long as proper attribution is given to the journal # 
# article from which it was obtained.                                        #
#                                                                            #
##############################################################################
                                             
data_global
_audit_creation_method     SHELXL-97
_journal_date_recd_electronic     2009-06-02
_journal_date_accepted     2009-06-05
_journal_name_full     'Acta Crystallographica, Section E'
_journal_year     2009
_journal_volume     65
_journal_issue      7
_journal_page_first     m755
_journal_page_last     m755
_journal_paper_category     QM
_journal_coeditor_code     TK2472
_publ_contact_author
;
Dr. Seik Weng Ng
Department of Chemistry
University of Malaya
50603 Kuala Lumpur
Malaysia
;
_publ_contact_author_email     seikweng@um.edu.my
_publ_contact_author_fax     '03 7967 4193'
_publ_contact_author_phone     '03 7967 6778'
_publ_section_title
;
Tripotassium
bis(acetato-\k^2^<i>O</i>,<i>O</i>')(thiocyanato-\k<i>N</i>)plumbate(II)
dithiocyanate
;
loop_
    _publ_author_name
    _publ_author_address
    'Ng, Seik Weng'
;
Department of Chemistry
University of Malaya
50603 Kuala Lumpur
Malaysia
;
_publ_section_synopsis     .
data_I
_audit_creation_method     SHELXL-97
_chemical_name_systematic
;
Tripotassium
bis(acetato-\k^2^<i>O</i>,<i>O</i>')(thiocyanato-\k<i>N</i>)plumbate(II)
dithiocyanate
;
_chemical_name_common     ?
_chemical_formula_moiety     'C7 H6 K3 N3 O4 Pb S3'
_chemical_formula_sum     'C7 H6 K3 N3 O4 Pb S3'
_chemical_formula_iupac     'K3 [Pb (C2 H3 O2)2 (N C S)] (N C S)2'
_chemical_formula_weight     616.82
_chemical_melting_point     ?
_symmetry_cell_setting     Monoclinic
_symmetry_space_group_name_H-M     'P 21/m'
_symmetry_space_group_name_Hall     '-P 2yb'
loop_
    _symmetry_equiv_pos_as_xyz
    'x, y, z'
    '-x, y+1/2, -z'
    '-x, -y, -z'
    'x, -y-1/2, z'
_cell_length_a     6.19680(10)
_cell_length_b     19.2499(3)
_cell_length_c     7.63540(10)
_cell_angle_alpha     90
_cell_angle_beta     106.9820(10)
_cell_angle_gamma     90
_cell_volume     871.10(2)
_cell_formula_units_Z     2
_cell_measurement_reflns_used     4971
_cell_measurement_theta_min     2.9
_cell_measurement_theta_max     28.3
_cell_measurement_temperature     140(2)
_exptl_crystal_description     Block
_exptl_crystal_colour     Colorless
_exptl_crystal_size_max     0.25
_exptl_crystal_size_mid     0.20
_exptl_crystal_size_min     0.08
_exptl_crystal_density_diffrn     2.352
_exptl_crystal_density_meas     ?
_exptl_crystal_density_method     'not measured'
_exptl_crystal_F_000     576
_exptl_absorpt_coefficient_mu     10.772
_exptl_absorpt_correction_type     Multi-scan
_exptl_absorpt_process_details     '(SADABS; Sheldrick, 1996)'
_exptl_absorpt_correction_T_min     0.174
_exptl_absorpt_correction_T_max     0.480
_diffrn_ambient_temperature     140(2)
_diffrn_radiation_type     MoK\a
_diffrn_radiation_wavelength     0.71073
_diffrn_radiation_source     'fine-focus sealed tube'
_diffrn_radiation_monochromator     graphite
_diffrn_measurement_device_type     'Bruker SMART APEX'
_diffrn_measurement_method     \w
_diffrn_detector_area_resol_mean     ?
_diffrn_reflns_number     6058
_diffrn_reflns_av_R_equivalents     0.023
_diffrn_reflns_av_sigmaI/netI     0.024
_diffrn_reflns_theta_min     2.1
_diffrn_reflns_theta_max     27.5
_diffrn_reflns_theta_full     27.5
_diffrn_measured_fraction_theta_max     0.998
_diffrn_measured_fraction_theta_full     0.998
_diffrn_reflns_limit_h_min     -7
_diffrn_reflns_limit_h_max     8
_diffrn_reflns_limit_k_min     -25
_diffrn_reflns_limit_k_max     25
_diffrn_reflns_limit_l_min     -9
_diffrn_reflns_limit_l_max     9
_diffrn_standards_number     0
_diffrn_standards_interval_count     0
_diffrn_standards_interval_time     0
_diffrn_standards_decay_%     0
_reflns_number_total     2045
_reflns_number_gt     2015
_reflns_threshold_expression     I>2\s(I)
_refine_ls_structure_factor_coef     Fsqd
_refine_ls_matrix_type     full
_refine_ls_R_factor_all     0.023
_refine_ls_R_factor_gt     0.022
_refine_ls_wR_factor_gt     0.056
_refine_ls_wR_factor_ref     0.056
_refine_ls_goodness_of_fit_ref     1.16
_refine_ls_restrained_S_all     1.16
_refine_ls_number_reflns     2045
_refine_ls_number_parameters     104
_refine_ls_number_restraints     0
_refine_ls_hydrogen_treatment     constr
_refine_ls_weighting_scheme     calc
_refine_ls_weighting_details
           'calc w=1/[\s^2^(Fo^2^)+(0.03P)^2^+1.3438P] where P=(Fo^2^+2Fc^2^)/3'
_atom_sites_solution_hydrogens     geom
_atom_sites_solution_primary     direct
_atom_sites_solution_secondary     difmap
_refine_ls_shift/su_max     0.001
_refine_ls_shift/su_mean     0.001
_refine_diff_density_max     0.81
_refine_diff_density_min     -2.00
_refine_ls_extinction_method     none
_refine_ls_extinction_coef     ?
loop_
    _atom_type_symbol
    _atom_type_description
    _atom_type_scat_dispersion_real
    _atom_type_scat_dispersion_imag
    _atom_type_scat_source
    'C' 'C' 0.0033 0.0016
                         'International Tables Vol C Tables 4.2.6.8 and 6.1.1.4'
    'H' 'H' 0.0000 0.0000
                         'International Tables Vol C Tables 4.2.6.8 and 6.1.1.4'
    'N' 'N' 0.0061 0.0033
                         'International Tables Vol C Tables 4.2.6.8 and 6.1.1.4'
    'O' 'O' 0.0106 0.0060
                         'International Tables Vol C Tables 4.2.6.8 and 6.1.1.4'
    'S' 'S' 0.1246 0.1234
                         'International Tables Vol C Tables 4.2.6.8 and 6.1.1.4'
    'K' 'K' 0.2009 0.2494
                         'International Tables Vol C Tables 4.2.6.8 and 6.1.1.4'
    'Pb' 'Pb' -3.3944 10.1111
                         'International Tables Vol C Tables 4.2.6.8 and 6.1.1.4'
_computing_data_collection     'APEX2 (Bruker, 2008)'
_computing_cell_refinement     'SAINT (Bruker, 2008)'
_computing_data_reduction     'SAINT (Bruker, 2008)'
_computing_structure_solution     'SHELXS97 (Sheldrick, 2008)'
_computing_structure_refinement     'SHELXL97 (Sheldrick, 2008)'
_computing_molecular_graphics     'X-SEED (Barbour, 2001)'
_computing_publication_material     'publCIF (Westrip, 2009)'
loop_
    _atom_site_type_symbol
    _atom_site_label
    _atom_site_fract_x
    _atom_site_fract_y
    _atom_site_fract_z
    _atom_site_U_iso_or_equiv
    _atom_site_adp_type
    _atom_site_calc_flag
    _atom_site_refinement_flags
    _atom_site_occupancy
    _atom_site_disorder_assembly
    _atom_site_disorder_group
    Pb Pb1 0.41686(3) 0.7500 0.47400(2) 0.01158(7) Uani d S 1 . .
    K K1 0.85392(14) 0.59423(4) 0.42518(12) 0.01948(17) Uani d . 1 . .
    K K2 0.74409(19) 0.7500 0.09371(15) 0.0160(2) Uani d S 1 . .
    S S1 1.1475(2) 0.7500 0.8492(2) 0.0247(3) Uani d S 1 . .
    S S2 0.65682(16) 0.62677(5) 0.76528(14) 0.01949(19) Uani d . 1 . .
    N N1 0.8449(7) 0.7500 0.4972(6) 0.0151(9) Uani d S 1 . .
    N N2 0.2738(6) 0.54336(19) 0.6214(6) 0.0289(8) Uani d . 1 . .
    O O1 0.4696(4) 0.66654(13) 0.2532(4) 0.0162(5) Uani d . 1 . .
    O O2 0.1161(4) 0.66405(13) 0.2588(4) 0.0171(5) Uani d . 1 . .
    C C1 0.2743(6) 0.63941(18) 0.2063(5) 0.0146(7) Uani d . 1 . .
    C C2 0.2360(7) 0.5741(2) 0.0917(6) 0.0236(8) Uani d . 1 . .
    H H2A 0.2283 0.5341 0.1689 0.035 Uiso calc R 1 . .
    H H2B 0.3609 0.5678 0.0388 0.035 Uiso calc R 1 . .
    H H2C 0.0940 0.5782 -0.0069 0.035 Uiso calc R 1 . .
    C C3 0.9724(8) 0.7500 0.6432(7) 0.0142(10) Uani d S 1 . .
    C C4 0.4309(6) 0.57822(19) 0.6821(5) 0.0180(7) Uani d . 1 . .
loop_
    _atom_site_aniso_label
    _atom_site_aniso_U_11
    _atom_site_aniso_U_22
    _atom_site_aniso_U_33
    _atom_site_aniso_U_12
    _atom_site_aniso_U_13
    _atom_site_aniso_U_23
    Pb1 0.01294(11) 0.01291(10) 0.01004(11) 0.000 0.00516(7) 0.000
    K1 0.0164(4) 0.0153(4) 0.0286(4) 0.0018(3) 0.0095(3) 0.0037(3)
    K2 0.0168(5) 0.0192(5) 0.0129(5) 0.000 0.0058(4) 0.000
    S1 0.0184(6) 0.0388(8) 0.0144(6) 0.000 0.0011(5) 0.000
    S2 0.0194(4) 0.0185(4) 0.0210(5) -0.0041(3) 0.0065(4) -0.0016(4)
    N1 0.0119(19) 0.020(2) 0.013(2) 0.000 0.0035(17) 0.000
    N2 0.0217(18) 0.0232(17) 0.036(2) -0.0019(14) 0.0000(16) 0.0014(15)
    O1 0.0136(12) 0.0192(12) 0.0162(13) -0.0004(9) 0.0050(10) -0.0031(10)
    O2 0.0142(12) 0.0194(12) 0.0191(13) 0.0017(9) 0.0071(10) -0.0002(10)
    C1 0.0171(16) 0.0143(15) 0.0107(16) 0.0017(12) 0.0015(13) 0.0049(13)
    C2 0.0234(19) 0.0199(18) 0.025(2) -0.0010(15) 0.0034(17) -0.0079(16)
    C3 0.012(2) 0.012(2) 0.020(3) 0.000 0.008(2) 0.000
    C4 0.0175(18) 0.0142(16) 0.0205(19) 0.0032(13) 0.0031(15) 0.0034(14)
loop_
    _geom_bond_atom_site_label_1
    _geom_bond_atom_site_label_2
    _geom_bond_site_symmetry_2
    _geom_bond_distance
    _geom_bond_publ_flag
    Pb1 O1 . 2.419(3) ?
    Pb1 O1 4_575 2.419(3) ?
    Pb1 O2 . 2.669(3) ?
    Pb1 O2 4_575 2.669(3) ?
    Pb1 N1 . 2.606(4) ?
    Pb1 S1 1_455 3.7130(10)
                          ?
    Pb1 S2 . 3.2940(10)
                      ?
    Pb1 S2 4_575 3.2940(10)
                          ?
    K1 O2 1_655 2.696(3) ?
    K1 O1 . 2.740(3) ?
    K1 N2 3_666 2.757(4) ?
    K1 N2 1_655 2.774(4) ?
    K1 N1 . 3.0520(12) ?
    K1 S2 . 3.2373(13) ?
    K2 O2 4_675 2.818(3) ?
    K2 O2 1_655 2.818(3) ?
    K2 O1 . 2.858(3) ?
    K2 O1 4_575 2.858(3) ?
    K2 N1 . 2.959(5) ?
    K2 S2 1_554 3.3788(13) ?
    K2 S2 4_574 3.3788(13) ?
    S1 C3 . 1.630(5) ?
    S2 C4 . 1.649(4) ?
    S2 K2 1_556 3.3788(13) ?
    N1 C3 . 1.163(7) ?
    N1 K1 4_575 3.0520(12) ?
    N2 C4 . 1.162(5) ?
    N2 K1 3_666 2.757(4) ?
    N2 K1 1_455 2.774(4) ?
    O1 C1 . 1.270(4) ?
    O2 C1 . 1.255(5) ?
    O2 K1 1_455 2.696(3) ?
    O2 K2 1_455 2.818(3) ?
    C1 C2 . 1.509(5) ?
    C2 H2A . 0.9800 ?
    C2 H2B . 0.9800 ?
    C2 H2C . 0.9800 ?
    C3 K1 4_575 3.404(3) ?
loop_
    _geom_angle_atom_site_label_1
    _geom_angle_atom_site_label_2
    _geom_angle_atom_site_label_3
    _geom_angle_site_symmetry_1
    _geom_angle_site_symmetry_3
    _geom_angle
    _geom_angle_publ_flag
    O1 Pb1 O1 . 4_575 83.23(13) ?
    O1 Pb1 N1 . . 72.87(9) ?
    O1 Pb1 N1 4_575 . 72.87(9) ?
    O1 Pb1 O2 . . 51.04(8) ?
    O1 Pb1 O2 4_575 . 101.23(8) ?
    N1 Pb1 O2 . . 123.76(9) ?
    O1 Pb1 O2 . 4_575 101.23(8) ?
    O1 Pb1 O2 4_575 4_575 51.04(8) ?
    N1 Pb1 O2 . 4_575 123.76(9) ?
    O2 Pb1 O2 . 4_575 76.62(11) ?
    O2 K1 O1 1_655 . 94.59(8) ?
    O2 K1 N2 1_655 3_666 127.44(11) ?
    O1 K1 N2 . 3_666 104.45(9) ?
    O2 K1 N2 1_655 1_655 80.28(10) ?
    O1 K1 N2 . 1_655 170.07(10) ?
    N2 K1 N2 3_666 1_655 85.36(11) ?
    O2 K1 N1 1_655 . 68.92(10) ?
    O1 K1 N1 . . 61.85(10) ?
    N2 K1 N1 3_666 . 161.31(12) ?
    N2 K1 N1 1_655 . 108.25(11) ?
    O2 K1 S2 1_655 . 134.60(6) ?
    O1 K1 S2 . . 78.90(6) ?
    N2 K1 S2 3_666 . 97.35(9) ?
    N2 K1 S2 1_655 . 98.58(9) ?
    N1 K1 S2 . . 68.55(9) ?
    O2 K2 O2 4_675 1_655 71.90(11) ?
    O2 K2 O1 4_675 . 130.58(9) ?
    O2 K2 O1 1_655 . 89.45(8) ?
    O2 K2 O1 4_675 4_575 89.45(8) ?
    O2 K2 O1 1_655 4_575 130.58(9) ?
    O1 K2 O1 . 4_575 68.41(10) ?
    O2 K2 N1 4_675 . 68.78(9) ?
    O2 K2 N1 1_655 . 68.78(9) ?
    O1 K2 N1 . . 61.80(9) ?
    O1 K2 N1 4_575 . 61.80(9) ?
    O2 K2 S2 4_675 1_554 132.59(7) ?
    O2 K2 S2 1_655 1_554 81.51(6) ?
    O1 K2 S2 . 1_554 86.29(6) ?
    O1 K2 S2 4_575 1_554 136.45(7) ?
    N1 K2 S2 . 1_554 135.40(2) ?
    O2 K2 S2 4_675 4_574 81.51(6) ?
    O2 K2 S2 1_655 4_574 132.59(7) ?
    O1 K2 S2 . 4_574 136.45(6) ?
    O1 K2 S2 4_575 4_574 86.29(6) ?
    N1 K2 S2 . 4_574 135.40(2) ?
    S2 K2 S2 1_554 4_574 89.19(4) ?
    O2 K2 S1 4_675 1_554 67.87(6) ?
    O2 K2 S1 1_655 1_554 67.87(6) ?
    O1 K2 S1 . 1_554 145.78(5) ?
    O1 K2 S1 4_575 1_554 145.78(5) ?
    N1 K2 S1 . 1_554 125.72(9) ?
    S2 K2 S1 1_554 1_554 65.92(3) ?
    S2 K2 S1 4_574 1_554 65.92(3) ?
    O2 K2 S1 4_675 1_454 143.98(5) ?
    O2 K2 S1 1_655 1_454 143.98(5) ?
    O1 K2 S1 . 1_454 64.83(6) ?
    O1 K2 S1 4_575 1_454 64.83(6) ?
    N1 K2 S1 . 1_454 114.20(9) ?
    S2 K2 S1 1_554 1_454 72.51(3) ?
    S2 K2 S1 4_574 1_454 72.51(3) ?
    S1 K2 S1 1_554 1_454 120.08(5) ?
    C3 S1 K2 . 1_556 97.79(19) ?
    C3 S1 K2 . 1_656 142.1(2) ?
    K2 S1 K2 1_556 1_656 120.08(5) ?
    C4 S2 K1 . . 93.34(15) ?
    C4 S2 K2 . 1_556 128.15(15) ?
    K1 S2 K2 . 1_556 135.65(4) ?
    C3 N1 Pb1 . . 117.3(4) ?
    C3 N1 K2 . . 151.1(4) ?
    Pb1 N1 K2 . . 91.61(13) ?
    C3 N1 K1 . . 97.45(9) ?
    Pb1 N1 K1 . . 93.42(8) ?
    K2 N1 K1 . . 79.74(8) ?
    C3 N1 K1 . 4_575 97.45(9) ?
    Pb1 N1 K1 . 4_575 93.42(8) ?
    K2 N1 K1 . 4_575 79.74(8) ?
    K1 N1 K1 . 4_575 158.52(17) ?
    C4 N2 K1 . 3_666 141.4(3) ?
    C4 N2 K1 . 1_455 123.8(3) ?
    K1 N2 K1 3_666 1_455 94.64(11) ?
    C1 O1 Pb1 . . 99.1(2) ?
    C1 O1 K1 . . 123.3(2) ?
    Pb1 O1 K1 . . 106.18(9) ?
    C1 O1 K2 . . 138.4(2) ?
    Pb1 O1 K2 . . 98.16(8) ?
    K1 O1 K2 . . 86.99(8) ?
    C1 O2 Pb1 . . 87.8(2) ?
    C1 O2 K1 . 1_455 126.6(2) ?
    Pb1 O2 K1 . 1_455 115.30(10) ?
    C1 O2 K2 . 1_455 133.8(2) ?
    Pb1 O2 K2 . 1_455 104.14(8) ?
    K1 O2 K2 1_455 1_455 88.66(8) ?
    O2 C1 O1 . . 121.6(3) ?
    O2 C1 C2 . . 119.6(3) ?
    O1 C1 C2 . . 118.8(3) ?
    C1 C2 H2A . . 109.5 ?
    C1 C2 H2B . . 109.5 ?
    H2A C2 H2B . . 109.5 ?
    C1 C2 H2C . . 109.5 ?
    H2A C2 H2C . . 109.5 ?
    H2B C2 H2C . . 109.5 ?
    N1 C3 S1 . . 179.1(5) ?
    N1 C3 K1 . 4_575 62.76(9) ?
    S1 C3 K1 . 4_575 117.37(8) ?
    N2 C4 S2 . . 178.7(4) ?
loop_
    _geom_torsion_atom_site_label_1
    _geom_torsion_atom_site_label_2
    _geom_torsion_atom_site_label_3
    _geom_torsion_atom_site_label_4
    _geom_torsion_site_symmetry_1
    _geom_torsion_site_symmetry_2
    _geom_torsion_site_symmetry_3
    _geom_torsion_site_symmetry_4
    _geom_torsion
    _geom_torsion_publ_flag
    O2 K1 S2 C4 1_655 . . . 150.92(15) ?
    O1 K1 S2 C4 . . . . 65.45(14) ?
    N2 K1 S2 C4 3_666 . . . -37.91(15) ?
    N2 K1 S2 C4 1_655 . . . -124.30(15) ?
    N1 K1 S2 C4 . . . . 129.38(15) ?
    O2 K1 S2 K2 1_655 . . 1_556 -9.98(11) ?
    O1 K1 S2 K2 . . . 1_556 -95.45(7) ?
    N2 K1 S2 K2 3_666 . . 1_556 161.19(9) ?
    N2 K1 S2 K2 1_655 . . 1_556 74.80(9) ?
    N1 K1 S2 K2 . . . 1_556 -31.52(10) ?
    O1 Pb1 N1 C3 . . . . -135.98(7) ?
    O1 Pb1 N1 C3 4_575 . . . 135.98(7) ?
    O2 Pb1 N1 C3 . . . . -131.78(8) ?
    O2 Pb1 N1 C3 4_575 . . . 131.78(8) ?
    O1 Pb1 N1 K2 . . . . 44.02(7) ?
    O1 Pb1 N1 K2 4_575 . . . -44.02(7) ?
    O2 Pb1 N1 K2 . . . . 48.22(8) ?
    O2 Pb1 N1 K2 4_575 . . . -48.22(8) ?
    O1 Pb1 N1 K1 . . . . -35.79(10) ?
    O1 Pb1 N1 K1 4_575 . . . -123.83(13) ?
    O2 Pb1 N1 K1 . . . . -31.60(15) ?
    O2 Pb1 N1 K1 4_575 . . . -128.03(8) ?
    O1 Pb1 N1 K1 . . . 4_575 123.83(13) ?
    O1 Pb1 N1 K1 4_575 . . 4_575 35.79(10) ?
    O2 Pb1 N1 K1 . . . 4_575 128.03(8) ?
    O2 Pb1 N1 K1 4_575 . . 4_575 31.60(15) ?
    O2 K2 N1 C3 4_675 . . . -39.03(6) ?
    O2 K2 N1 C3 1_655 . . . 39.03(6) ?
    O1 K2 N1 C3 . . . . 140.36(6) ?
    O1 K2 N1 C3 4_575 . . . -140.36(7) ?
    S2 K2 N1 C3 1_554 . . . 90.78(10) ?
    S2 K2 N1 C3 4_574 . . . -90.78(10) ?
    S1 K2 N1 C3 1_554 . . . 0.000(2) ?
    S1 K2 N1 C3 1_454 . . . 180.000(3) ?
    O2 K2 N1 Pb1 4_675 . . . 140.97(6) ?
    O2 K2 N1 Pb1 1_655 . . . -140.97(6) ?
    O1 K2 N1 Pb1 . . . . -39.64(6) ?
    O1 K2 N1 Pb1 4_575 . . . 39.64(6) ?
    S2 K2 N1 Pb1 1_554 . . . -89.22(10) ?
    S2 K2 N1 Pb1 4_574 . . . 89.22(10) ?
    S1 K2 N1 Pb1 1_554 . . . 180.0 ?
    S1 K2 N1 Pb1 1_454 . . . 0.0 ?
    O2 K2 N1 K1 4_675 . . . -125.85(11) ?
    O2 K2 N1 K1 1_655 . . . -47.79(8) ?
    O1 K2 N1 K1 . . . . 53.55(7) ?
    O1 K2 N1 K1 4_575 . . . 132.82(11) ?
    S2 K2 N1 K1 1_554 . . . 3.96(16) ?
    S2 K2 N1 K1 4_574 . . . -177.60(6) ?
    S1 K2 N1 K1 1_554 . . . -86.82(7) ?
    S1 K2 N1 K1 1_454 . . . 93.18(7) ?
    O2 K2 N1 K1 4_675 . . 4_575 47.79(8) ?
    O2 K2 N1 K1 1_655 . . 4_575 125.85(11) ?
    O1 K2 N1 K1 . . . 4_575 -132.82(11) ?
    O1 K2 N1 K1 4_575 . . 4_575 -53.55(7) ?
    S2 K2 N1 K1 1_554 . . 4_575 177.60(6) ?
    S2 K2 N1 K1 4_574 . . 4_575 -3.96(16) ?
    S1 K2 N1 K1 1_554 . . 4_575 86.82(7) ?
    S1 K2 N1 K1 1_454 . . 4_575 -93.18(7) ?
    O2 K1 N1 C3 1_655 . . . -100.2(4) ?
    O1 K1 N1 C3 . . . . 152.1(4) ?
    N2 K1 N1 C3 3_666 . . . 106.4(5) ?
    N2 K1 N1 C3 1_655 . . . -28.7(4) ?
    S2 K1 N1 C3 . . . . 63.5(3) ?
    O2 K1 N1 Pb1 1_655 . . . 141.70(14) ?
    O1 K1 N1 Pb1 . . . . 34.03(9) ?
    N2 K1 N1 Pb1 3_666 . . . -11.7(4) ?
    N2 K1 N1 Pb1 1_655 . . . -146.82(12) ?
    S2 K1 N1 Pb1 . . . . -54.57(9) ?
    O2 K1 N1 K2 1_655 . . . 50.68(9) ?
    O1 K1 N1 K2 . . . . -56.99(9) ?
    N2 K1 N1 K2 3_666 . . . -102.7(4) ?
    N2 K1 N1 K2 1_655 . . . 122.16(11) ?
    S2 K1 N1 K2 . . . . -145.59(10) ?
    O2 K1 N1 K1 1_655 . . 4_575 33.4(4) ?
    O1 K1 N1 K1 . . . 4_575 -74.3(4) ?
    N2 K1 N1 K1 3_666 . . 4_575 -120.0(5) ?
    N2 K1 N1 K1 1_655 . . 4_575 104.8(4) ?
    S2 K1 N1 K1 . . . 4_575 -162.9(5) ?
    O1 Pb1 O1 C1 4_575 . . . -114.5(2) ?
    N1 Pb1 O1 C1 . . . . 171.4(2) ?
    O2 Pb1 O1 C1 . . . . -4.14(19) ?
    O2 Pb1 O1 C1 4_575 . . . -66.5(2) ?
    O1 Pb1 O1 K1 4_575 . . . 116.73(7) ?
    N1 Pb1 O1 K1 . . . . 42.61(10) ?
    O2 Pb1 O1 K1 . . . . -132.90(14) ?
    O2 Pb1 O1 K1 4_575 . . . 164.73(9) ?
    O1 Pb1 O1 K2 4_575 . . . 27.51(11) ?
    N1 Pb1 O1 K2 . . . . -46.61(9) ?
    O2 Pb1 O1 K2 . . . . 137.88(13) ?
    O2 Pb1 O1 K2 4_575 . . . 75.51(9) ?
    O2 K1 O1 C1 1_655 . . . 145.2(3) ?
    N2 K1 O1 C1 3_666 . . . 14.7(3) ?
    N1 K1 O1 C1 . . . . -151.6(3) ?
    S2 K1 O1 C1 . . . . -80.2(3) ?
    O2 K1 O1 Pb1 1_655 . . . -101.92(10) ?
    N2 K1 O1 Pb1 3_666 . . . 127.50(12) ?
    N1 K1 O1 Pb1 . . . . -38.80(11) ?
    S2 K1 O1 Pb1 . . . . 32.68(7) ?
    O2 K1 O1 K2 1_655 . . . -4.30(8) ?
    N2 K1 O1 K2 3_666 . . . -134.88(10) ?
    N1 K1 O1 K2 . . . . 58.82(11) ?
    S2 K1 O1 K2 . . . . 130.30(6) ?
    O2 K2 O1 C1 4_675 . . . 158.4(3) ?
    O2 K2 O1 C1 1_655 . . . -136.3(3) ?
    O1 K2 O1 C1 4_575 . . . 89.0(3) ?
    N1 K2 O1 C1 . . . . 157.7(4) ?
    S2 K2 O1 C1 1_554 . . . -54.7(3) ?
    S2 K2 O1 C1 4_574 . . . 30.2(4) ?
    S1 K2 O1 C1 1_554 . . . -89.4(4) ?
    S1 K2 O1 C1 1_454 . . . 17.7(3) ?
    O2 K2 O1 Pb1 4_675 . . . 44.69(13) ?
    O2 K2 O1 Pb1 1_655 . . . 110.02(9) ?
    O1 K2 O1 Pb1 4_575 . . . -24.68(10) ?
    N1 K2 O1 Pb1 . . . . 43.94(8) ?
    S2 K2 O1 Pb1 1_554 . . . -168.45(8) ?
    S2 K2 O1 Pb1 4_574 . . . -83.54(10) ?
    S1 K2 O1 Pb1 1_554 . . . 156.87(8) ?
    S1 K2 O1 Pb1 1_454 . . . -96.05(8) ?
    O2 K2 O1 K1 4_675 . . . -61.24(11) ?
    O2 K2 O1 K1 1_655 . . . 4.10(8) ?
    O1 K2 O1 K1 4_575 . . . -130.60(4) ?
    N1 K2 O1 K1 . . . . -61.98(8) ?
    S2 K2 O1 K1 1_554 . . . 85.63(6) ?
    S2 K2 O1 K1 4_574 . . . 170.54(5) ?
    S1 K2 O1 K1 1_554 . . . 50.94(14) ?
    S1 K2 O1 K1 1_454 . . . 158.03(8) ?
    O1 Pb1 O2 C1 . . . . 4.13(19) ?
    O1 Pb1 O2 C1 4_575 . . . 75.8(2) ?
    N1 Pb1 O2 C1 . . . . -1.0(2) ?
    O2 Pb1 O2 C1 4_575 . . . 120.85(18) ?
    O1 Pb1 O2 K1 . . . 1_455 134.06(15) ?
    O1 Pb1 O2 K1 4_575 . . 1_455 -154.31(10) ?
    N1 Pb1 O2 K1 . . . 1_455 128.90(11) ?
    O2 Pb1 O2 K1 4_575 . . 1_455 -109.23(8) ?
    O1 Pb1 O2 K2 . . . 1_455 -130.64(13) ?
    O1 Pb1 O2 K2 4_575 . . 1_455 -59.01(10) ?
    N1 Pb1 O2 K2 . . . 1_455 -135.80(10) ?
    O2 Pb1 O2 K2 4_575 . . 1_455 -13.92(12) ?
    Pb1 O2 C1 O1 . . . . -7.2(3) ?
    K1 O2 C1 O1 1_455 . . . -127.5(3) ?
    K2 O2 C1 O1 1_455 . . . 100.3(4) ?
    Pb1 O2 C1 C2 . . . . 170.0(3) ?
    K1 O2 C1 C2 1_455 . . . 49.7(4) ?
    K2 O2 C1 C2 1_455 . . . -82.5(4) ?
    Pb1 O1 C1 O2 . . . . 8.0(4) ?
    K1 O1 C1 O2 . . . . 124.4(3) ?
    K2 O1 C1 O2 . . . . -105.3(4) ?
    Pb1 O1 C1 C2 . . . . -169.2(3) ?
    K1 O1 C1 C2 . . . . -52.9(4) ?
    K2 O1 C1 C2 . . . . 77.4(4) ?
    Pb1 N1 C3 K1 . . . 4_575 -97.76(12) ?
    K2 N1 C3 K1 . . . 4_575 82.24(12) ?
    K1 N1 C3 K1 . . . 4_575 164.5(2) ?
    K2 S1 C3 K1 1_556 . . 4_575 97.27(19) ?
    K2 S1 C3 K1 1_656 . . 4_575 -82.73(19) ?
