# Supplementary material for: Tripotassium bis­(acetato-κ2 O,O′)(thio­cyanato-κN)plumbate(II) dithio­cyanate
Source: Acta Crystallogr Sect E Struct Rep Online. 2009 Jun 10;65(Pt 7):m755. doi: 10.1107/S1600536809021370 (PMC2969246; doi:10.1107/S1600536809021370)
Supplement: Supplementary file 2 [file e-65-0m755-Isup2.hkl]

# 
# h,k,l, Fc-squared, Fo-squared, sigma(Fo-squared) and status flag 
# 
data_I
_shelx_title '  P21/m' 
_shelx_refln_list_code          4 
_shelx_F_calc_maximum      260.05 
_exptl_crystal_F_000       576.00 
_reflns_d_resolution_high  0.7698 
 
loop_ 
 _symmetry_equiv_pos_as_xyz 
 'x, y, z' 
 '-x, y+1/2, -z' 
 '-x, -y, -z' 
 'x, -y-1/2, z' 
 
_cell_length_a     6.1968 
_cell_length_b    19.2499 
_cell_length_c     7.6354 
_cell_angle_alpha  90.000 
_cell_angle_beta  106.982 
_cell_angle_gamma  90.000 
 
_shelx_F_squared_multiplier     1.000 
 
loop_ 
 _refln_index_h 
 _refln_index_k 
 _refln_index_l 
 _refln_F_squared_calc 
 _refln_F_squared_meas 
 _refln_F_squared_sigma 
 _refln_observed_status 
   1   0   0    13842.68    12970.65    614.67 o 
   2   0   0      241.97      277.35     11.35 o 
   3   0   0     1891.61     1928.35     46.76 o 
   4   0   0     6462.29     6557.42    192.79 o 
   5   0   0     2322.69     2288.40     77.67 o 
   6   0   0     2554.87     2592.52     89.93 o 
   7   0   0     6316.45     6473.94    176.36 o 
   1   1   0     2259.07     2309.59     39.18 o 
   2   1   0    10167.70    10285.24    167.77 o 
   3   1   0    19103.26    18810.38    298.51 o 
   4   1   0    11292.25    11382.40    186.92 o 
   5   1   0     3885.26     3975.63     88.24 o 
   6   1   0      276.51      295.00     16.99 o 
   7   1   0     1023.35     1143.70     39.52 o 
   0   2   0    39267.16    29871.30    770.77 o 
   1   2   0    11120.68    11021.54    134.97 o 
   2   2   0     5102.24     5520.31     79.49 o 
   3   2   0      183.87      246.08     20.44 o 
   4   2   0     1937.30     1897.78     65.03 o 
   5   2   0     4490.30     4569.97    105.65 o 
   6   2   0     4867.30     4996.03     91.38 o 
   7   2   0     2911.36     3022.14     80.54 o 
   1   3   0     5230.11     5164.11     97.56 o 
   2   3   0     4236.10     4483.97     57.72 o 
   3   3   0    28786.17    29393.04    359.12 o 
   4   3   0     9042.28     9183.38    130.33 o 
   5   3   0     1638.36     1614.59     95.24 o 
   6   3   0      131.68      188.38     24.73 o 
   7   3   0       93.02      131.63     20.53 o 
   0   4   0     6024.38     6094.25     93.96 o 
   1   4   0     7194.74     6913.46    105.46 o 
   2   4   0     2909.90     3032.29     40.38 o 
   3   4   0       80.31       83.72      7.47 o 
   4   4   0       72.02      108.23      6.80 o 
   5   4   0     7251.70     7346.19    108.89 o 
   6   4   0     8909.83     8726.80    182.78 o 
   7   4   0     3451.68     3469.31     88.75 o 
   1   5   0     5755.98     5886.65     81.87 o 
   2   5   0    22990.42    23177.00    281.98 o 
   3   5   0    13132.80    13552.47    168.83 o 
   4   5   0     5656.63     5721.63     76.55 o 
   5   5   0      161.91      184.93     11.36 o 
   6   5   0      192.96      201.43     17.91 o 
   7   5   0      350.26      363.19     28.12 o 
   0   6   0    56838.39    48053.32    722.65 o 
   1   6   0     3979.22     3937.16     56.58 o 
   2   6   0      105.55      125.45     12.78 o 
   3   6   0     1249.55     1256.77     20.73 o 
   4   6   0     3834.59     3846.12     53.76 o 
   5   6   0     6992.66     6871.31    119.08 o 
   6   6   0     3700.03     3684.09     74.89 o 
   7   6   0     6046.33     6263.02    142.17 o 
   1   7   0     1761.59     1937.81     33.92 o 
   2   7   0    13276.64    13107.28    213.39 o 
   3   7   0    11124.16    11045.99    138.95 o 
   4   7   0     7850.33     8124.02    105.62 o 
   5   7   0     2405.30     2502.55     53.37 o 
   6   7   0      274.33      294.51     20.50 o 
   7   7   0      769.23      810.78     40.33 o 
   0   8   0    35220.54    33004.30    498.24 o 
   1   8   0     9298.18     9308.43    144.02 o 
   2   8   0      293.05      312.39     10.88 o 
   3   8   0      726.89      799.50     21.39 o 
   4   8   0     3696.36     3675.35     67.75 o 
   5   8   0     3705.50     3745.73     72.50 o 
   6   8   0     2101.31     2109.31     67.74 o 
   7   8   0     2264.99     2310.76     58.70 o 
   1   9   0     3247.39     3274.33     47.47 o 
   2   9   0      915.13      980.73     32.27 o 
   3   9   0    12316.59    12601.30    177.51 o 
   4   9   0     9034.99     9145.97    149.57 o 
   5   9   0      171.54      198.03     15.84 o 
   6   9   0      725.78      744.05     32.05 o 
   7   9   0      614.45      693.32     32.63 o 
   0  10   0    27753.16    27483.88    415.92 o 
   1  10   0    12141.34    11891.27    157.96 o 
   2  10   0      988.78     1030.79     21.63 o 
   3  10   0      327.60      388.87     15.01 o 
   4  10   0      147.10      182.08     13.67 o 
   5  10   0     2957.68     2930.66     60.59 o 
   6  10   0     6142.77     6348.70    116.34 o 
   7  10   0     1860.22     1930.01     53.07 o 
   1  11   0     7600.56     7554.93    103.26 o 
   2  11   0     7208.67     6996.29    101.86 o 
   3  11   0    16242.45    16289.07    228.23 o 
   4  11   0     6073.14     6002.08    103.83 o 
   5  11   0      114.40      136.65     15.47 o 
   6  11   0      201.54      261.50     28.49 o 
   0  12   0    28937.31    29090.67    547.22 o 
   1  12   0     2692.62     2715.66     42.19 o 
   2  12   0     3428.23     3449.30     55.35 o 
   3  12   0     5480.01     5585.29     86.11 o 
   4  12   0     1688.79     1640.52     38.63 o 
   5  12   0     3646.50     3763.53     74.42 o 
   6  12   0     4226.74     4274.31     86.06 o 
   1  13   0      640.18      629.76     16.03 o 
   2  13   0    13770.49    13503.05    167.76 o 
   3  13   0    12464.05    11973.44    172.08 o 
   4  13   0     3132.24     3016.03     60.13 o 
   5  13   0      463.14      488.18     23.50 o 
   6  13   0       99.76      120.50     18.83 o 
   0  14   0    18375.89    18476.52    476.51 o 
   1  14   0     3236.97     3308.18     51.06 o 
   2  14   0     1138.91     1162.03     23.01 o 
   3  14   0      617.06      619.54     27.34 o 
   4  14   0     1634.32     1618.91     39.44 o 
   5  14   0     2132.90     2103.85     49.98 o 
   6  14   0     2166.84     2300.37     56.92 o 
   1  15   0      848.91      891.89     19.15 o 
   2  15   0     1705.32     1704.32     30.16 o 
   3  15   0     7961.59     7837.22    131.09 o 
   4  15   0     5827.96     5695.29    101.73 o 
   5  15   0      140.15      176.80     18.24 o 
   6  15   0       74.52       82.00     18.94 o 
   0  16   0    10070.62    10057.28    270.65 o 
   1  16   0     8750.76     8631.35    111.13 o 
   2  16   0      430.92      444.64     15.41 o 
   3  16   0     1680.69     1679.26     34.40 o 
   4  16   0      411.37      428.86     21.88 o 
   5  16   0     3083.44     3038.02     65.87 o 
   1  17   0      792.18      849.97     19.99 o 
   2  17   0     1458.53     1483.69     28.82 o 
   3  17   0     6050.72     5834.40     88.60 o 
   4  17   0     6166.02     5924.00    106.97 o 
   5  17   0      425.45      447.87     25.28 o 
   0  18   0    12776.13    12967.86    346.48 o 
   1  18   0     3382.57     3445.25     51.66 o 
   2  18   0      167.76      159.67     11.89 o 
   3  18   0        0.93        5.00     10.25 o 
   4  18   0      864.33      867.74     31.59 o 
   5  18   0     2906.74     2798.23     63.82 o 
   1  19   0      424.38      452.64     22.80 o 
   2  19   0     8117.75     7820.59    129.20 o 
   3  19   0     3259.44     3147.68     55.51 o 
   4  19   0     1036.63     1015.32     29.52 o 
   5  19   0      636.23      625.50     26.47 o 
   0  20   0     6502.56     6784.98    196.67 o 
   1  20   0      809.34      850.69     29.74 o 
   2  20   0      453.11      525.74     20.23 o 
   3  20   0      734.54      757.05     24.72 o 
   4  20   0      675.70      696.28     26.24 o 
   1  21   0     1099.98     1111.70     34.77 o 
   2  21   0     3179.55     3136.04     64.94 o 
   3  21   0     5243.65     5089.56     82.34 o 
   4  21   0     1748.79     1703.07     40.21 o 
   0  22   0     3643.47     3562.67    119.83 o 
   1  22   0     2950.01     3042.90    104.39 o 
   2  22   0     1128.97     1150.76     36.94 o 
   3  22   0        3.08       55.06     18.40 o 
   1  23   0     1092.28     1205.70     39.47 o 
   2  23   0      577.71      511.99     27.51 o 
   3  23   0     5395.54     5277.44    100.49 o 
   0  24   0     8970.56     9075.28    202.77 o 
   1  24   0     2914.46     2947.36     80.43 o 
   2  24   0      337.95      365.95     29.69 o 
  -7   0   1     4455.71     4569.96    150.09 o 
  -6   0   1     3995.26     4121.70     94.02 o 
  -5   0   1     5025.64     5221.64    158.65 o 
  -4   0   1    12445.72    12537.06    466.14 o 
  -3   0   1     5259.60     5379.26    106.87 o 
  -2   0   1    28879.60    28429.73    874.62 o 
  -1   0   1    16694.74    15884.36    329.41 o 
   0   0   1    31747.41    25724.51    784.83 o 
   1   0   1     3971.94     4120.17    119.85 o 
   2   0   1      283.31      313.67     15.86 o 
   3   0   1        6.11       38.72      9.54 o 
   4   0   1     3627.10     3844.85    119.55 o 
   5   0   1     4952.19     5014.37    155.42 o 
   6   0   1     1303.41     1358.21     57.58 o 
   7   0   1     4934.36     4944.03    162.34 o 
  -7   1   1      533.12      573.76     25.82 o 
  -6   1   1      689.12      727.90     23.05 o 
  -5   1   1     5613.01     5637.11     97.01 o 
  -4   1   1     2710.27     2749.36     44.54 o 
  -3   1   1     2106.08     2113.73     28.36 o 
  -2   1   1    27635.13    26945.38    331.28 o 
  -1   1   1     1366.28     1475.03     66.59 o 
   0   1   1     2209.91     2250.21     34.47 o 
   1   1   1     3264.31     3290.45     55.17 o 
   2   1   1    29227.19    30576.11    605.96 o 
   3   1   1    14948.22    16016.02    321.64 o 
   4   1   1     6797.46     6958.53    145.56 o 
   5   1   1     5138.10     5153.19    112.51 o 
   6   1   1     1502.34     1568.05     45.35 o 
   7   1   1     2747.37     2692.14    126.67 o 
  -7   2   1     1442.40     1493.90     48.30 o 
  -6   2   1     4037.91     4256.82    152.40 o 
  -5   2   1     5235.12     5102.84    179.61 o 
  -4   2   1     1512.27     1496.99     28.59 o 
  -3   2   1     1015.05     1065.59     31.07 o 
  -2   2   1    17237.49    17091.96    211.52 o 
  -1   2   1    19069.55    18948.39    290.98 o 
   0   2   1     9198.97     9134.66    136.02 o 
   1   2   1    12765.28    12721.79    241.47 o 
   2   2   1     4508.49     4795.21    141.60 o 
   3   2   1     2689.94     2864.05     52.85 o 
   4   2   1     3409.62     3501.44     77.70 o 
   5   2   1     7546.07     7349.75    155.50 o 
   6   2   1     4458.00     4576.08    134.38 o 
   7   2   1     1271.99     1316.18     49.44 o 
  -7   3   1     2512.32     2607.58     74.83 o 
  -6   3   1     1003.85     1078.72     26.67 o 
  -5   3   1     2471.62     2604.28     40.53 o 
  -4   3   1     8291.10     8535.27    109.97 o 
  -3   3   1    23479.29    23254.99    310.98 o 
  -2   3   1     5633.62     5889.85     83.03 o 
  -1   3   1      836.16      816.47     17.07 o 
   0   3   1      741.02      886.33     16.48 o 
   1   3   1    42805.26    38045.63    594.24 o 
   2   3   1     6470.74     6753.21    110.39 o 
   3   3   1     2095.96     2162.57     52.20 o 
   4   3   1     8668.14     8837.02    181.39 o 
   5   3   1      860.64      846.80     32.48 o 
   6   3   1      142.45      143.96     19.02 o 
   7   3   1      851.34      870.38     56.15 o 
  -7   4   1     1647.22     1688.45     52.47 o 
  -6   4   1     6365.65     6486.19    115.72 o 
  -5   4   1     3435.89     3601.23     57.39 o 
  -4   4   1       54.24       94.66      6.63 o 
  -3   4   1       41.72       61.39      5.02 o 
  -2   4   1     4537.92     4335.33     69.36 o 
  -1   4   1     4071.02     3866.13    119.81 o 
   0   4   1     9217.19     9435.54    143.57 o 
   1   4   1    44645.11    39849.80    709.45 o 
   2   4   1     9108.67     9176.03    126.43 o 
   3   4   1     3656.12     3856.18     58.99 o 
   4   4   1     4614.54     4533.81     78.35 o 
   5   4   1     7802.58     7697.50    114.85 o 
   6   4   1     3711.45     3715.90    151.09 o 
   7   4   1      843.42      851.87     39.92 o 
  -7   5   1     2985.55     3144.59     80.52 o 
  -6   5   1       55.26       97.70     14.38 o 
  -5   5   1     9025.69     9211.99    135.07 o 
  -4   5   1     7048.05     7435.98     96.81 o 
  -3   5   1    15979.88    16112.39    222.18 o 
  -2   5   1    28925.07    28123.05    423.51 o 
  -1   5   1      934.54      982.86     13.49 o 
   0   5   1      405.53      538.20     10.10 o 
   1   5   1    10114.02    10005.44    249.34 o 
   2   5   1    12748.92    13057.39    162.12 o 
   3   5   1     1525.82     1530.31     27.87 o 
   4   5   1     2986.85     3096.06     51.11 o 
   5   5   1     1913.60     1966.67     38.19 o 
   6   5   1        9.64       38.34     17.02 o 
   7   5   1      637.75      635.91     35.78 o 
  -7   6   1     4551.39     4743.51     94.05 o 
  -6   6   1     5995.43     5915.82    107.08 o 
  -5   6   1     3168.22     3209.35     60.02 o 
  -4   6   1     8213.83     8588.66    151.78 o 
  -3   6   1      311.01      301.24     17.07 o 
  -2   6   1    17299.90    17294.86    263.01 o 
  -1   6   1      918.05      969.96     13.60 o 
   0   6   1    22102.08    21299.12    363.24 o 
   1   6   1    22217.73    21805.24    330.18 o 
   2   6   1     1156.43     1331.56     22.92 o 
   3   6   1      945.83     1052.08     19.86 o 
   4   6   1     4707.51     4885.36     74.85 o 
   5   6   1     6542.34     6446.80    159.18 o 
   6   6   1      372.39      397.13     24.00 o 
   7   6   1     3271.87     3146.39     85.61 o 
  -7   7   1      388.37      405.86     25.24 o 
  -6   7   1      232.52      293.92     19.43 o 
  -5   7   1     8733.34     8772.17    145.87 o 
  -4   7   1     2482.19     2492.71     43.00 o 
  -3   7   1     6079.15     6253.88     91.37 o 
  -2   7   1    33300.03    32267.29    486.44 o 
  -1   7   1      704.54      716.23     11.09 o 
   0   7   1      477.96      564.25     11.52 o 
   1   7   1      796.38      808.83     17.78 o 
   2   7   1    15588.48    15159.00    208.27 o 
   3   7   1     6353.50     6659.17     98.38 o 
   4   7   1     5458.35     5574.87    116.09 o 
   5   7   1     2734.10     2709.61     58.00 o 
   6   7   1     1783.56     1810.24     70.37 o 
   7   7   1     2528.11     2550.41     75.13 o 
  -7   8   1     1315.03     1392.99     41.89 o 
  -6   8   1     5315.35     5354.61     98.96 o 
  -5   8   1     6784.67     6765.79    116.02 o 
  -4   8   1     4557.16     4620.47     72.09 o 
  -3   8   1      641.22      634.26     16.81 o 
  -2   8   1    22442.30    21493.48    425.41 o 
  -1   8   1    13809.71    13627.53    151.40 o 
   0   8   1     9845.23    10008.64    132.60 o 
   1   8   1     5092.71     5115.27     82.37 o 
   2   8   1       85.46      117.20      5.74 o 
   3   8   1      318.73      330.32     13.35 o 
   4   8   1     1208.72     1220.45     32.03 o 
   5   8   1     3822.33     3741.11     73.98 o 
   6   8   1     1864.49     1817.39     47.70 o 
   7   8   1     2034.19     2009.64     69.34 o 
  -7   9   1      618.76      638.61     30.35 o 
  -6   9   1     2714.61     2835.40    109.63 o 
  -5   9   1     2434.94     2557.80     53.18 o 
  -4   9   1     2501.36     2589.17     45.28 o 
  -3   9   1     6445.68     6150.89     91.45 o 
  -2   9   1     4196.66     4172.35     79.77 o 
  -1   9   1     4894.04     4966.95     63.17 o 
   0   9   1      372.29      388.56     10.10 o 
   1   9   1    16494.65    16613.32    253.92 o 
   2   9   1     8861.01     8813.43    117.92 o 
   3   9   1     6208.50     6042.08     87.72 o 
   4   9   1     9592.22     9741.31    182.43 o 
   5   9   1      657.64      712.69     37.20 o 
   6   9   1     1083.48     1064.26     36.20 o 
  -7  10   1      931.86      985.95     36.65 o 
  -6  10   1     4154.02     4251.16     83.21 o 
  -5  10   1     4963.33     4916.99     89.24 o 
  -4  10   1      146.80      172.31     11.59 o 
  -3  10   1      102.54      128.14     12.19 o 
  -2  10   1     6814.34     6577.86     95.92 o 
  -1  10   1    17202.30    17107.17    206.28 o 
   0  10   1     4216.62     4376.76     61.88 o 
   1  10   1     9754.75     9907.54    154.72 o 
   2  10   1     4189.96     4171.63     56.42 o 
   3  10   1     4159.02     4265.43     75.80 o 
   4  10   1     1487.63     1494.38     40.50 o 
   5  10   1     3858.46     3739.91     74.70 o 
   6  10   1     4412.92     4254.45     86.32 o 
  -7  11   1     1564.81     1648.39     47.78 o 
  -6  11   1      272.42      298.68     20.56 o 
  -5  11   1     1640.61     1689.45     40.98 o 
  -4  11   1     4915.06     4890.72    106.73 o 
  -3  11   1     9995.79     9476.39    136.59 o 
  -2  11   1    10043.13     9926.52    124.25 o 
  -1  11   1      408.15      449.44     11.91 o 
   0  11   1     3234.86     3313.16     48.73 o 
   1  11   1     7923.98     7943.90    119.97 o 
   2  11   1     7105.29     7095.53    191.23 o 
   3  11   1     4517.71     4533.61     80.16 o 
   4  11   1     4482.51     4517.38     83.27 o 
   5  11   1     2384.55     2323.77     53.33 o 
   6  11   1       37.21       48.31     20.08 o 
  -6  12   1     1454.83     1468.92     41.04 o 
  -5  12   1      906.45      860.11     28.50 o 
  -4  12   1     2551.52     2640.99     65.36 o 
  -3  12   1     1047.60     1070.64     29.45 o 
  -2  12   1     4188.54     4219.68     57.69 o 
  -1  12   1     2345.37     2375.64     34.40 o 
   0  12   1    11161.78    11297.81    151.20 o 
   1  12   1    11133.86    11007.76    148.61 o 
   2  12   1     4952.55     4884.20     74.65 o 
   3  12   1       10.01       22.22      9.64 o 
   4  12   1     6111.89     6134.11    107.90 o 
   5  12   1     8103.23     7985.77    139.46 o 
   6  12   1     1619.94     1628.89     46.83 o 
  -6  13   1      150.82      181.56     23.53 o 
  -5  13   1     4744.13     4599.71     85.96 o 
  -4  13   1     5366.43     5206.68     92.11 o 
  -3  13   1     3774.15     3614.08     66.89 o 
  -2  13   1    13741.69    13346.10    165.65 o 
  -1  13   1       35.07       58.04      5.53 o 
   0  13   1     4136.97     4172.79     61.13 o 
   1  13   1     3084.75     3084.27     48.21 o 
   2  13   1    12760.02    12212.30    172.94 o 
   3  13   1     3070.37     3017.81     58.52 o 
   4  13   1      860.29      868.79     28.95 o 
   5  13   1     4145.52     4197.66     83.07 o 
   6  13   1       98.88      115.63     19.47 o 
  -6  14   1     2685.44     2743.17     68.29 o 
  -5  14   1     1942.13     1928.73     46.43 o 
  -4  14   1      889.13      906.49     27.80 o 
  -3  14   1     1543.33     1540.66     28.68 o 
  -2  14   1     4276.54     4337.63     60.61 o 
  -1  14   1     2220.74     2196.07     38.74 o 
   0  14   1    10630.92    10733.52    145.63 o 
   1  14   1     8351.28     8197.70    114.09 o 
   2  14   1      548.11      527.78     19.56 o 
   3  14   1      708.61      725.58     23.95 o 
   4  14   1     3111.45     2889.56     60.36 o 
   5  14   1     3811.79     3741.86     76.87 o 
   6  14   1     1588.90     1614.86     47.33 o 
  -6  15   1     1075.43     1134.52     37.61 o 
  -5  15   1     2807.67     2685.56     58.23 o 
  -4  15   1     2362.76     2311.74     56.42 o 
  -3  15   1     3294.68     3165.19     54.36 o 
  -2  15   1     2749.68     2932.28     73.62 o 
  -1  15   1     2050.06     2118.81     55.64 o 
   0  15   1      299.58      351.05     12.79 o 
   1  15   1     7752.21     7706.18    108.61 o 
   2  15   1     7370.74     7130.81     94.97 o 
   3  15   1     3754.29     3532.82     98.67 o 
   4  15   1     4200.55     4153.78     80.39 o 
   5  15   1      367.25      420.23     26.07 o 
  -6  16   1     4122.82     4050.63    101.03 o 
  -5  16   1     5521.55     5064.50     94.97 o 
  -4  16   1      690.22      646.78     21.08 o 
  -3  16   1       17.65       24.56      8.86 o 
  -2  16   1     8565.63     8486.58    123.48 o 
  -1  16   1    11437.44    11602.97    189.24 o 
   0  16   1     1760.18     1808.31     36.95 o 
   1  16   1     3857.36     3888.15     60.44 o 
   2  16   1     1014.83     1033.26     25.00 o 
   3  16   1     1190.14     1185.44     32.77 o 
   4  16   1      398.97      428.71     23.03 o 
   5  16   1     1569.63     1560.54     44.67 o 
  -5  17   1     1358.24     1372.14     39.53 o 
  -4  17   1     1073.17     1010.03     27.02 o 
  -3  17   1     6239.90     6010.37     83.78 o 
  -2  17   1     5642.82     5732.78     98.77 o 
  -1  17   1     1537.78     1647.46     48.84 o 
   0  17   1      521.21      524.59     24.87 o 
   1  17   1     2833.95     2799.20     47.10 o 
   2  17   1     2555.92     2490.43     44.58 o 
   3  17   1     4181.30     3998.87     66.48 o 
   4  17   1     6658.69     6501.80    117.04 o 
   5  17   1      200.05      210.10     21.98 o 
  -5  18   1     2165.27     2096.44     52.19 o 
  -4  18   1     2352.72     2276.40     44.25 o 
  -3  18   1       34.32       35.72     10.28 o 
  -2  18   1     5556.17     5647.63     92.47 o 
  -1  18   1     3193.71     3170.53     63.80 o 
   0  18   1     4886.51     5015.72    105.42 o 
   1  18   1     4321.08     4312.76     67.74 o 
   2  18   1      607.83      594.37     20.48 o 
   3  18   1       35.74       41.10     12.34 o 
   4  18   1     1278.55     1286.11     40.94 o 
   5  18   1     2751.24     2820.62     66.07 o 
  -5  19   1     3582.73     3496.81     74.38 o 
  -4  19   1     2479.90     2287.00     46.74 o 
  -3  19   1     2979.42     2810.25     58.04 o 
  -2  19   1     9453.13     9530.90    140.57 o 
  -1  19   1      171.34      196.04     20.52 o 
   0  19   1      476.77      571.24     28.34 o 
   1  19   1     1471.60     1554.63     39.25 o 
   2  19   1     4835.04     4679.39     74.58 o 
   3  19   1     1031.35     1002.14     28.77 o 
   4  19   1      796.17      806.68     33.08 o 
  -4  20   1      698.65      637.61     36.39 o 
  -3  20   1      529.88      521.90     24.64 o 
  -2  20   1     1545.21     1606.46     37.65 o 
  -1  20   1      506.08      525.18     25.53 o 
   0  20   1     6448.55     6388.53    131.97 o 
   1  20   1     5353.22     5461.99     94.24 o 
   2  20   1      577.32      562.20     26.62 o 
   3  20   1       16.06        1.18     12.27 o 
   4  20   1     2610.47     2553.14     52.80 o 
  -4  21   1     2921.70     2960.97     82.15 o 
  -3  21   1     3856.17     3738.61     73.93 o 
  -2  21   1     3068.47     3157.91     94.93 o 
  -1  21   1      142.63      125.04     18.43 o 
   0  21   1      714.39      785.20     29.61 o 
   1  21   1     3537.85     3615.75     64.72 o 
   2  21   1     2648.69     2553.57     57.42 o 
   3  21   1     1009.26      961.70     29.18 o 
  -3  22   1       12.89       41.14     16.51 o 
  -2  22   1     1682.48     1783.62     93.82 o 
  -1  22   1     4149.15     4143.35     83.55 o 
   0  22   1     1295.52     1250.78     38.28 o 
   1  22   1     3175.78     3113.69     98.25 o 
   2  22   1     2305.36     2241.17     54.47 o 
   3  22   1      855.32      862.07     35.41 o 
  -3  23   1     2236.50     2211.01     87.64 o 
  -2  23   1     1120.56     1134.28     43.51 o 
  -1  23   1     1126.74     1206.37     40.09 o 
   0  23   1       13.57       22.58     16.82 o 
   1  23   1     2608.78     2560.08     69.68 o 
   2  23   1     2340.39     2343.22     57.82 o 
  -2  24   1     2295.82     2442.28     68.43 o 
  -1  24   1     2956.97     3015.89     68.95 o 
   0  24   1     2414.58     2419.63     59.10 o 
   1  24   1     1541.00     1578.84     53.36 o 
  -7   0   2     7398.99     8228.93    236.50 o 
  -6   0   2     8495.92     9241.13    254.99 o 
  -5   0   2     3501.27     3559.75     81.93 o 
  -4   0   2      477.84      505.71     20.94 o 
  -3   0   2     4926.32     4809.83     88.52 o 
  -2   0   2     5094.10     4763.60     77.04 o 
  -1   0   2      734.53      804.10     21.62 o 
   0   0   2     4569.13     4062.54    135.99 o 
   1   0   2     4951.74     4902.00    106.85 o 
   2   0   2       16.23       27.63      8.85 o 
   3   0   2       46.91       46.25     11.21 o 
   4   0   2     2728.59     2743.52     91.52 o 
   5   0   2     9835.56     9769.36    289.89 o 
   6   0   2     3525.40     3709.97    125.92 o 
   7   0   2     1972.75     2040.84     84.48 o 
  -8   1   2      360.33      360.32     40.41 o 
  -7   1   2       36.54       88.22     18.16 o 
  -6   1   2     1607.74     1707.70     47.64 o 
  -5   1   2     2915.32     3027.96     46.11 o 
  -4   1   2    16319.68    16245.49    229.79 o 
  -3   1   2     3551.89     3423.30     70.80 o 
  -2   1   2    18066.95    17829.21    240.36 o 
  -1   1   2      217.04      247.40      5.52 o 
   0   1   2     1885.61     1817.24     38.98 o 
   1   1   2     1529.03     1447.71     35.31 o 
   2   1   2    33813.29    32280.89    534.82 o 
   3   1   2    14510.88    14334.21    290.32 o 
   4   1   2      306.11      355.43     17.42 o 
   5   1   2       71.65       93.16     13.18 o 
   6   1   2      331.78      338.00     22.68 o 
   7   1   2     1543.57     1561.59     55.99 o 
  -7   2   2     4487.99     4826.80    107.53 o 
  -6   2   2     4392.09     4521.84     95.48 o 
  -5   2   2     3957.07     3881.78     63.09 o 
  -4   2   2       14.58       85.67      9.85 o 
  -3   2   2       45.49       66.60      9.19 o 
  -2   2   2     3208.11     3143.56     47.71 o 
  -1   2   2    57858.11    46320.38   1269.98 o 
   0   2   2    10738.08    10284.37    148.50 o 
   1   2   2      284.73      274.48      8.16 o 
   2   2   2     1390.24     1392.24     24.97 o 
   3   2   2     1064.63     1145.27     31.40 o 
   4   2   2     4002.66     3905.94     87.58 o 
   5   2   2     6751.05     6638.19    163.75 o 
   6   2   2     6147.63     6211.16    164.10 o 
   7   2   2      710.98      785.80     40.64 o 
  -7   3   2      396.66      442.20     27.84 o 
  -6   3   2     2272.17     2152.46     69.78 o 
  -5   3   2     5652.59     5561.15    107.17 o 
  -4   3   2    13127.72    12906.20    208.00 o 
  -3   3   2    17968.79    18112.23    252.40 o 
  -2   3   2     2204.74     2349.04     50.69 o 
  -1   3   2      749.89      902.05     54.28 o 
   0   3   2      736.85      826.38     14.10 o 
   1   3   2    10590.51    10345.71    153.35 o 
   2   3   2     8224.28     8356.13    137.21 o 
   3   3   2    11174.61    11016.36    180.38 o 
   4   3   2     6494.94     6597.54    140.37 o 
   5   3   2      286.77      295.98     18.74 o 
   6   3   2      240.61      289.72     18.93 o 
   7   3   2     1377.67     1389.20     53.09 o 
  -7   4   2     2306.05     2442.11     91.84 o 
  -6   4   2     2753.48     2788.20     50.90 o 
  -5   4   2     3266.18     3228.37     61.23 o 
  -4   4   2       51.69      108.82     11.69 o 
  -3   4   2       41.68       91.78      8.35 o 
  -2   4   2     1867.16     2004.43     76.90 o 
  -1   4   2    67624.14    58167.18   1563.72 o 
   0   4   2    38942.26    36529.75    826.51 o 
   1   4   2     3137.39     3239.74     55.30 o 
   2   4   2     1474.26     1528.63     39.01 o 
   3   4   2     4246.42     4102.69     90.63 o 
   4   4   2     5254.90     5002.06    111.06 o 
   5   4   2     2449.31     2408.71     65.25 o 
   6   4   2     4463.69     4236.44    103.73 o 
  -7   5   2      137.09      234.23     27.01 o 
  -6   5   2      224.08      264.14     15.15 o 
  -5   5   2     8507.82     8395.40    138.51 o 
  -4   5   2    19943.08    19628.73    270.99 o 
  -3   5   2     6971.88     6817.50    152.15 o 
  -2   5   2     1328.51     1323.81     27.54 o 
  -1   5   2      579.84      679.99     12.29 o 
   0   5   2       37.81       80.25      7.41 o 
   1   5   2     2845.66     2787.89    107.69 o 
   2   5   2    12597.75    12166.87    167.84 o 
   3   5   2    15035.34    14680.65    202.87 o 
   4   5   2      909.41      999.32     23.93 o 
   5   5   2     1413.25     1414.52     54.92 o 
   6   5   2      122.69      146.74     29.97 o 
  -7   6   2     5481.93     5531.73    127.89 o 
  -6   6   2     4744.09     4759.72     88.40 o 
  -5   6   2      402.00      476.58     17.54 o 
  -4   6   2     2251.12     2320.27     40.63 o 
  -3   6   2     2356.93     2418.86     46.82 o 
  -2   6   2     8669.44     8464.21    221.37 o 
  -1   6   2    10833.94    10927.29    161.76 o 
   0   6   2    43204.48    40505.32    544.07 o 
   1   6   2     4656.40     4791.81     99.33 o 
   2   6   2        9.99       28.42      5.69 o 
   3   6   2      378.63      400.90     15.49 o 
   4   6   2     2960.22     2940.99     50.46 o 
   5   6   2     4805.86     4709.08    120.06 o 
   6   6   2     2300.63     2209.38     65.98 o 
  -7   7   2      190.14      305.78     55.61 o 
  -6   7   2      156.23      211.68     16.86 o 
  -5   7   2     3529.46     3493.63     77.24 o 
  -4   7   2    13290.36    12814.65    339.19 o 
  -3   7   2     6914.22     6821.99    114.73 o 
  -2   7   2    16955.79    16406.30    307.74 o 
  -1   7   2     1605.83     1745.73     25.59 o 
   0   7   2     5623.61     5738.70     91.12 o 
   1   7   2     3720.22     3747.73     63.00 o 
   2   7   2    17454.68    17342.90    235.74 o 
   3   7   2    16740.29    16409.87    225.73 o 
   4   7   2       93.49      154.62     23.82 o 
   5   7   2      489.22      447.16     23.22 o 
   6   7   2       19.95       45.05     30.07 o 
  -7   8   2     6250.22     6259.56    141.69 o 
  -6   8   2     6175.83     6064.29    108.24 o 
  -5   8   2     1589.73     1652.98     39.55 o 
  -4   8   2       88.93      109.66     10.42 o 
  -3   8   2     3631.19     3605.53     66.33 o 
  -2   8   2     8574.55     8586.57    129.57 o 
  -1   8   2    21524.44    22036.51    263.87 o 
   0   8   2     8977.01     9173.50    113.04 o 
   1   8   2      654.33      701.91     17.67 o 
   2   8   2     2889.18     2931.11     46.59 o 
   3   8   2      407.29      412.62     15.56 o 
   4   8   2     2955.91     2868.98     59.20 o 
   5   8   2     6557.52     6167.01    112.41 o 
   6   8   2     5533.30     5545.63    110.21 o 
  -7   9   2      126.53      163.61     26.08 o 
  -6   9   2      222.92      244.67     18.42 o 
  -5   9   2     1645.92     1666.75     54.62 o 
  -4   9   2     9795.91     9409.94    151.70 o 
  -3   9   2    15246.56    14757.33    322.97 o 
  -2   9   2     4313.17     4371.33     64.56 o 
  -1   9   2      131.20      161.15      7.94 o 
   0   9   2       51.25       65.02      7.43 o 
   1   9   2    11457.53    11230.31    175.04 o 
   2   9   2    18695.73    18491.67    300.71 o 
   3   9   2    11293.43    11111.80    156.37 o 
   4   9   2     1306.37     1320.66     35.68 o 
   5   9   2      290.15      284.13     20.05 o 
   6   9   2      314.96      354.49     24.57 o 
  -7  10   2     2182.51     2245.44     69.57 o 
  -6  10   2     3702.46     3659.10    109.23 o 
  -5  10   2     6025.68     5838.96    115.17 o 
  -4  10   2      510.19      544.21     19.29 o 
  -3  10   2      515.61      519.64     20.14 o 
  -2  10   2     1082.41     1097.70     18.77 o 
  -1  10   2    25810.06    25354.45    343.57 o 
   0  10   2     4231.55     4262.10     56.28 o 
   1  10   2     1896.62     1897.77     36.55 o 
   2  10   2     2973.81     3045.24     44.06 o 
   3  10   2     2933.62     2784.66     55.37 o 
   4  10   2     2988.07     2911.30     60.44 o 
   5  10   2     3146.20     3092.49     66.58 o 
   6  10   2     5156.96     5294.72    113.25 o 
  -7  11   2      196.43      260.52     30.21 o 
  -6  11   2       33.95       91.66     20.43 o 
  -5  11   2     3589.83     3442.03     66.57 o 
  -4  11   2    11367.30    10749.86    172.66 o 
  -3  11   2     4211.10     4073.03     75.98 o 
  -2  11   2     1777.23     1822.22     28.00 o 
  -1  11   2       88.50      122.07      8.01 o 
   0  11   2       62.73       90.00      9.88 o 
   1  11   2     1328.32     1323.31     28.45 o 
   2  11   2     9026.08     8882.31    125.60 o 
   3  11   2     6405.89     6218.52    107.19 o 
   4  11   2     1184.79     1152.27     54.67 o 
   5  11   2      425.52      417.17     23.72 o 
   6  11   2      196.18      207.84     21.90 o 
  -7  12   2     2805.25     2897.71     89.29 o 
  -6  12   2     1875.94     1855.78     46.39 o 
  -5  12   2     1299.93     1235.74     33.85 o 
  -4  12   2     2328.88     2286.83     57.79 o 
  -3  12   2      419.76      413.39     15.49 o 
  -2  12   2     1928.78     1923.53     34.73 o 
  -1  12   2    14085.75    14002.32    193.92 o 
   0  12   2    14665.72    14516.80    177.86 o 
   1  12   2     2097.93     2049.09     47.83 o 
   2  12   2      810.62      888.40     27.24 o 
   3  12   2      999.81      992.67     37.04 o 
   4  12   2     2377.63     2256.35     51.34 o 
   5  12   2     5061.52     5007.00     96.76 o 
   6  12   2     1408.14     1473.08     59.43 o 
  -6  13   2      131.22      166.77     23.23 o 
  -5  13   2     5808.95     5632.86    100.81 o 
  -4  13   2    10579.73    10381.67    201.60 o 
  -3  13   2      770.97      732.05     21.03 o 
  -2  13   2     5671.51     5841.25     86.57 o 
  -1  13   2       77.04       95.62      7.32 o 
   0  13   2     2949.02     3043.65     43.70 o 
   1  13   2      140.54      177.51     10.47 o 
   2  13   2     7849.17     7754.96    128.05 o 
   3  13   2     7519.04     7231.11    123.47 o 
   4  13   2      240.15      256.34     18.79 o 
   5  13   2     1595.26     1586.11     45.14 o 
  -6  14   2     3483.62     3239.22     84.51 o 
  -5  14   2      853.35      871.27     36.25 o 
  -4  14   2      264.39      254.59     31.94 o 
  -3  14   2      205.93      223.61     13.06 o 
  -2  14   2     3033.20     3097.60     51.64 o 
  -1  14   2    11932.41    11825.08    165.83 o 
   0  14   2    10524.50    10216.35    128.30 o 
   1  14   2     1569.10     1548.43     29.87 o 
   2  14   2       10.47        6.69     10.60 o 
   3  14   2      311.43      302.37     17.86 o 
   4  14   2     3012.84     2857.33     61.87 o 
   5  14   2     4740.53     4712.41     93.57 o 
  -6  15   2      304.76      297.75     28.44 o 
  -5  15   2     1624.63     1529.20     70.44 o 
  -4  15   2     5577.94     5172.71    105.79 o 
  -3  15   2     7180.68     6807.46    102.13 o 
  -2  15   2     3049.48     3005.97     51.27 o 
  -1  15   2      384.75      435.86     19.31 o 
   0  15   2      221.75      241.44     10.96 o 
   1  15   2     6810.19     6510.21     94.33 o 
   2  15   2     9784.23     9393.85    154.09 o 
   3  15   2     6085.25     5822.04    103.67 o 
   4  15   2      640.73      625.82     27.47 o 
   5  15   2        7.27       10.39     15.85 o 
  -6  16   2     3456.97     3253.62     86.42 o 
  -5  16   2     2421.76     2399.78     67.07 o 
  -4  16   2      554.87      514.90     38.28 o 
  -3  16   2     1347.36     1402.72     32.14 o 
  -2  16   2     1684.64     1731.94     35.54 o 
  -1  16   2    12438.49    12460.47    202.27 o 
   0  16   2     3124.48     3111.17     46.46 o 
   1  16   2      471.55      504.03     17.51 o 
   2  16   2     2860.88     2826.39     49.83 o 
   3  16   2      110.49      141.89     32.42 o 
   4  16   2     1114.87     1094.18     35.02 o 
   5  16   2     2011.61     1940.46     52.30 o 
  -5  17   2      566.62      601.14     35.47 o 
  -4  17   2     4570.55     4212.03     97.41 o 
  -3  17   2     8421.89     8083.35    228.66 o 
  -2  17   2     2174.93     2174.49     42.27 o 
  -1  17   2      728.18      706.36     25.39 o 
   0  17   2       33.37       48.38     10.64 o 
   1  17   2     5884.90     5633.71     84.70 o 
   2  17   2     6276.27     6057.52     92.22 o 
   3  17   2     5090.01     4824.76     90.32 o 
   4  17   2      596.84      573.12     36.06 o 
  -5  18   2      604.91      591.43     35.47 o 
  -4  18   2      283.66      331.53     26.63 o 
  -3  18   2      927.08      983.22     45.39 o 
  -2  18   2     2960.25     2944.85     63.35 o 
  -1  18   2     5181.16     5325.26     97.20 o 
   0  18   2     6698.26     6553.85    115.48 o 
   1  18   2     1398.49     1390.29     30.65 o 
   2  18   2      307.97      353.69     17.48 o 
   3  18   2       29.75       56.39     14.68 o 
   4  18   2     1310.97     1280.87     40.46 o 
  -5  19   2     3617.72     3415.71     89.81 o 
  -4  19   2     8061.81     7814.34    164.65 o 
  -3  19   2     1671.15     1634.42     47.64 o 
  -2  19   2     1966.47     1964.41     47.74 o 
  -1  19   2        8.53       20.21     13.37 o 
   0  19   2      797.78      890.24     37.63 o 
   1  19   2      216.77      223.66     18.72 o 
   2  19   2     5231.69     5033.49     80.55 o 
   3  19   2     7620.03     7307.11    112.58 o 
   4  19   2      212.01      195.18     20.90 o 
  -4  20   2      841.16      807.41     39.65 o 
  -3  20   2      100.56      136.97     20.45 o 
  -2  20   2     2825.00     2919.83     71.57 o 
  -1  20   2     6801.64     6624.13    119.43 o 
   0  20   2     9535.49     9385.70    160.78 o 
   1  20   2     1772.30     1706.54     44.10 o 
   2  20   2       26.56       37.94     12.77 o 
   3  20   2      187.01      206.54     17.98 o 
  -4  21   2     4575.88     4474.35    108.80 o 
  -3  21   2     2379.64     2444.78     98.34 o 
  -2  21   2      884.02      882.27     32.98 o 
  -1  21   2       50.24      130.13     17.96 o 
   0  21   2      274.47      318.39     21.23 o 
   1  21   2     1014.04     1069.33     31.27 o 
   2  21   2     3095.64     3062.69     67.31 o 
   3  21   2     3206.57     3054.46     73.39 o 
  -3  22   2       16.87       18.53     34.38 o 
  -2  22   2      437.21      418.07     45.26 o 
  -1  22   2     8908.78     8951.36    157.51 o 
   0  22   2     2682.84     2688.08     71.04 o 
   1  22   2      492.24      530.84     24.57 o 
   2  22   2      313.63      331.26     25.36 o 
  -3  23   2     2801.14     2961.34    116.81 o 
  -2  23   2      976.49      998.04     53.15 o 
  -1  23   2      182.90      263.44     34.41 o 
   0  23   2       19.47       53.97     17.98 o 
   1  23   2     2963.30     2861.67     65.85 o 
   2  23   2     3348.85     3356.97     95.15 o 
  -1  24   2     2481.05     2638.07     86.42 o 
   0  24   2     1122.93     1149.45     40.63 o 
   1  24   2      463.18      455.94     28.14 o 
  -6   0   3     7408.74     7646.31    162.45 o 
  -5   0   3       70.96      119.32     19.93 o 
  -4   0   3      279.66      378.76     25.93 o 
  -3   0   3     3251.38     3199.21     56.08 o 
  -2   0   3     8681.24     8947.63    143.97 o 
  -1   0   3      732.05      943.06     51.48 o 
   0   0   3    20664.00    19196.04    405.53 o 
   1   0   3    25173.69    24232.09    660.08 o 
   2   0   3     1598.64     1593.26    100.70 o 
   3   0   3      448.11      509.36     29.34 o 
   4   0   3     8210.92     7751.43    234.71 o 
   5   0   3     8199.25     7978.37    244.70 o 
   6   0   3      234.30      298.29     32.29 o 
  -7   1   3        2.03       84.94     23.70 o 
  -6   1   3      883.40      947.74     24.42 o 
  -5   1   3     6982.19     7088.76     94.09 o 
  -4   1   3    12849.11    12702.50    159.08 o 
  -3   1   3    14297.30    13827.48    153.92 o 
  -2   1   3    11087.79    11415.31    151.47 o 
  -1   1   3        9.12       36.71     12.60 o 
   0   1   3     9060.59     8616.83    156.86 o 
   1   1   3     9726.43     9562.69    146.01 o 
   2   1   3     2702.22     2700.24     46.11 o 
   3   1   3     4305.01     4236.95     84.56 o 
   4   1   3     1355.10     1386.06     40.94 o 
   5   1   3       18.89       77.35     34.11 o 
   6   1   3      432.24      421.55     35.97 o 
  -7   2   3     4214.17     4493.03    105.43 o 
  -6   2   3     4637.71     4951.37     78.17 o 
  -5   2   3     4311.47     4450.14     69.83 o 
  -4   2   3      211.37      256.41     14.39 o 
  -3   2   3     7290.10     7291.09     92.56 o 
  -2   2   3     6015.38     5878.89    122.24 o 
  -1   2   3    10745.91    10466.95    242.76 o 
   0   2   3    22685.70    21407.43    372.10 o 
   1   2   3     7024.46     6973.16    108.96 o 
   2   2   3       34.50       69.60     12.33 o 
   3   2   3     1562.92     1607.97     35.36 o 
   4   2   3     5547.99     5579.19    123.43 o 
   5   2   3     2520.24     2473.77     64.46 o 
   6   2   3     2193.29     2324.65     64.55 o 
  -7   3   3        5.69       81.70     44.38 o 
  -6   3   3     7016.26     7247.01    108.21 o 
  -5   3   3     3522.36     3699.79     54.00 o 
  -4   3   3     2240.16     2321.53     39.23 o 
  -3   3   3    22317.51    21718.37    264.00 o 
  -2   3   3     4313.76     4595.07     68.97 o 
  -1   3   3       75.33      112.54     16.06 o 
   0   3   3       70.23       94.19      9.44 o 
   1   3   3    18962.07    17905.62    265.90 o 
   2   3   3     9599.05     9582.51    166.67 o 
   3   3   3     6735.06     6709.03    144.16 o 
   4   3   3     8434.05     8382.62    178.27 o 
   5   3   3       21.91       32.23     13.12 o 
   6   3   3     2492.24     2396.95     70.64 o 
  -7   4   3     2681.52     2823.69     78.79 o 
  -6   4   3     3355.33     3264.50     71.23 o 
  -5   4   3     9924.62     9916.97    185.69 o 
  -4   4   3      490.03      561.91     17.25 o 
  -3   4   3    17696.15    17117.14    327.18 o 
  -2   4   3    10604.97    10403.86    187.96 o 
  -1   4   3    22532.14    21777.89    271.67 o 
   0   4   3    12885.43    12702.14    160.80 o 
   1   4   3      412.71      453.81     12.05 o 
   2   4   3       25.92       49.39      7.36 o 
   3   4   3     2455.68     2489.48     60.93 o 
   4   4   3     4792.09     4730.54    106.51 o 
   5   4   3     1208.83     1163.92     33.18 o 
   6   4   3     2845.02     2749.54     77.78 o 
  -7   5   3      357.76      400.36     63.36 o 
  -6   5   3     3101.52     3239.38     67.51 o 
  -5   5   3     2062.72     2059.61     46.17 o 
  -4   5   3     5107.43     4932.89     87.28 o 
  -3   5   3     4731.28     4829.76     74.44 o 
  -2   5   3     2547.66     2594.61     42.71 o 
  -1   5   3       49.32       80.60      5.22 o 
   0   5   3     8746.87     9124.61    117.16 o 
   1   5   3     7115.09     6945.95     99.51 o 
   2   5   3     7345.34     7289.36    109.18 o 
   3   5   3    15788.42    15315.51    300.35 o 
   4   5   3     4137.86     3935.38    106.50 o 
   5   5   3       58.34       81.25     17.64 o 
   6   5   3     2353.30     2198.97     67.72 o 
  -7   6   3     4151.62     4087.05     99.68 o 
  -6   6   3     3704.54     3940.99     78.29 o 
  -5   6   3      268.41      305.72     17.86 o 
  -4   6   3      845.63      880.20     31.97 o 
  -3   6   3     9385.18     9192.10    150.40 o 
  -2   6   3    12961.05    12587.50    155.57 o 
  -1   6   3     4797.50     4971.16     59.68 o 
   0   6   3    14573.43    14492.42    199.91 o 
   1   6   3     3930.33     3871.61     54.52 o 
   2   6   3     1581.75     1512.46     34.36 o 
   3   6   3     1022.20     1060.79     24.96 o 
   4   6   3     5251.69     5021.49     80.03 o 
   5   6   3     6039.48     5728.63    131.21 o 
   6   6   3     1096.02     1062.99     44.62 o 
  -7   7   3       99.46      160.81     35.35 o 
  -6   7   3      747.39      818.36     30.05 o 
  -5   7   3     2657.96     2700.86     56.84 o 
  -4   7   3    11264.64    10946.08    179.24 o 
  -3   7   3     5399.13     5167.10     90.27 o 
  -2   7   3     6324.43     6285.53     80.28 o 
  -1   7   3        6.00       22.31      4.30 o 
   0   7   3    25395.78    24673.30    335.71 o 
   1   7   3     9016.57     9125.38    129.97 o 
   2   7   3     3832.49     3783.02     60.11 o 
   3   7   3     7926.17     7780.91    114.38 o 
   4   7   3      968.45     1004.43     25.57 o 
   5   7   3      340.76      318.13     25.23 o 
   6   7   3      277.45      238.40     26.52 o 
  -7   8   3     4301.12     4344.92    105.65 o 
  -6   8   3     2474.44     2426.92     64.84 o 
  -5   8   3      739.55      754.46     26.81 o 
  -4   8   3        0.32       70.53     24.46 o 
  -3   8   3     6377.10     6203.97     88.93 o 
  -2   8   3     2062.24     2116.84     31.47 o 
  -1   8   3     3868.47     3988.34     53.02 o 
   0   8   3    20968.71    20581.16    280.92 o 
   1   8   3    11374.57    11152.46    157.47 o 
   2   8   3       93.44      100.95      9.06 o 
   3   8   3     2281.82     2301.32     41.95 o 
   4   8   3     7604.53     7267.64    126.94 o 
   5   8   3     4211.28     4061.94     82.13 o 
   6   8   3     2209.07     2080.19     65.95 o 
  -7   9   3      683.25      756.23     38.71 o 
  -6   9   3     2178.64     2198.54     61.49 o 
  -5   9   3     4422.29     4374.99     83.93 o 
  -4   9   3     7262.52     7018.68    122.07 o 
  -3   9   3    21550.66    20388.69    273.23 o 
  -2   9   3     2227.41     2353.60     34.62 o 
  -1   9   3      557.67      612.29     13.38 o 
   0   9   3     1166.46     1173.38     20.98 o 
   1   9   3    15368.18    14786.17    221.55 o 
   2   9   3     5814.64     5653.67     85.01 o 
   3   9   3     2142.99     2063.04     38.91 o 
   4   9   3     3224.53     3093.03     64.65 o 
   5   9   3        5.44        4.22     14.01 o 
   6   9   3      466.33      473.24     33.44 o 
  -7  10   3     2354.81     2388.43     70.88 o 
  -6  10   3     3128.53     3036.05     76.76 o 
  -5  10   3     5377.72     5226.40    102.46 o 
  -4  10   3       46.29       82.42     12.79 o 
  -3  10   3     6393.77     6456.51     93.56 o 
  -2  10   3     2172.26     2274.08     34.05 o 
  -1  10   3     7823.27     8161.38    102.94 o 
   0  10   3    10578.13    10560.30    131.72 o 
   1  10   3     3998.67     4071.75     63.52 o 
   2  10   3      371.35      357.67     14.70 o 
   3  10   3     2118.87     2170.08     48.17 o 
   4  10   3     5795.07     5554.37    102.33 o 
   5  10   3     1282.59     1189.47     38.16 o 
  -7  11   3       17.26       56.29     22.39 o 
  -6  11   3     3252.29     3138.99     91.81 o 
  -5  11   3     4241.65     4053.51    112.90 o 
  -4  11   3     2010.09     1987.94     46.48 o 
  -3  11   3     7439.35     7271.12    104.73 o 
  -2  11   3     4448.36     4551.34     61.43 o 
  -1  11   3      122.85      166.70     11.24 o 
   0  11   3      500.04      521.36     13.98 o 
   1  11   3     7411.96     7146.49    114.82 o 
   2  11   3     3589.32     3321.55     57.26 o 
   3  11   3     4303.26     4178.48     78.88 o 
   4  11   3     3433.34     3420.05     80.43 o 
   5  11   3      325.37      317.64     23.32 o 
  -7  12   3     2751.91     2709.60     78.07 o 
  -6  12   3     6101.07     5824.43    128.05 o 
  -5  12   3     1566.56     1549.00     42.37 o 
  -4  12   3     1220.59     1229.96     35.78 o 
  -3  12   3     2726.93     2664.90     45.23 o 
  -2  12   3    13887.92    14010.24    172.90 o 
  -1  12   3     4989.00     4982.79    125.84 o 
   0  12   3     7595.72     7576.97     97.87 o 
   1  12   3     1728.54     1770.14     33.80 o 
   2  12   3     3152.38     3042.02     75.63 o 
   3  12   3      142.49      175.14     15.88 o 
   4  12   3     1378.57     1312.02     38.19 o 
   5  12   3     2587.96     2537.13     60.64 o 
  -6  13   3     1119.31     1149.59     44.60 o 
  -5  13   3     2823.68     2677.74     64.31 o 
  -4  13   3     4481.48     4339.77     84.52 o 
  -3  13   3     2951.97     2879.19     60.38 o 
  -2  13   3     5961.74     6135.04    106.32 o 
  -1  13   3      850.21      828.95     19.75 o 
   0  13   3     2696.66     2769.52     41.71 o 
   1  13   3     2359.19     2390.34     67.95 o 
   2  13   3     3419.74     3296.62     63.67 o 
   3  13   3     8490.07     8161.53    139.59 o 
   4  13   3     1509.45     1472.70     43.33 o 
   5  13   3       22.67       45.95     17.48 o 
  -6  14   3     3744.56     3698.18     92.33 o 
  -5  14   3     1894.36     1852.66     49.28 o 
  -4  14   3      797.73      808.84     30.17 o 
  -3  14   3     4359.04     4244.58    130.25 o 
  -2  14   3     8100.15     8271.17    139.30 o 
  -1  14   3     2904.77     3005.99     49.92 o 
   0  14   3     7865.79     7798.88    101.63 o 
   1  14   3     4754.51     4632.78     65.81 o 
   2  14   3      124.66      138.36     13.86 o 
   3  14   3      541.34      525.02     30.89 o 
   4  14   3     3190.70     3063.09     66.72 o 
   5  14   3     2543.84     2448.57     67.86 o 
  -6  15   3     1241.51     1232.52     47.65 o 
  -5  15   3     2091.02     2083.28     61.18 o 
  -4  15   3     4983.59     4561.20     90.32 o 
  -3  15   3    11776.11    11232.64    190.96 o 
  -2  15   3     2014.87     2027.44     65.52 o 
  -1  15   3      265.96      296.01     28.39 o 
   0  15   3     1842.30     1867.62     32.03 o 
   1  15   3     6165.88     5986.31     82.21 o 
   2  15   3     3085.44     2999.61     59.88 o 
   3  15   3     2504.87     2357.17     53.37 o 
   4  15   3     2363.24     2257.88     55.25 o 
  -6  16   3      776.40      793.15     39.65 o 
  -5  16   3     1438.17     1418.17     59.14 o 
  -4  16   3      251.75      273.02     21.86 o 
  -3  16   3     3276.24     3405.44     75.37 o 
  -2  16   3      253.46      311.07     18.22 o 
  -1  16   3     6013.22     6078.09    107.61 o 
   0  16   3     7394.07     7169.19     95.28 o 
   1  16   3     2114.35     2098.41     36.94 o 
   2  16   3      975.63      981.63     30.31 o 
   3  16   3     1838.15     1823.24     46.12 o 
   4  16   3     5035.01     4822.42     95.00 o 
  -5  17   3     1819.32     1782.67     56.75 o 
  -4  17   3     2612.26     2349.95     58.48 o 
  -3  17   3     6185.24     6228.06    220.88 o 
  -2  17   3     1377.96     1366.82     52.35 o 
  -1  17   3      207.38      268.07     25.96 o 
   0  17   3     4246.26     4263.95     70.36 o 
   1  17   3     7749.39     7287.43     98.98 o 
   2  17   3     1808.25     1763.13     38.51 o 
   3  17   3     1209.37     1158.22     35.74 o 
   4  17   3     1466.83     1513.67     44.96 o 
  -5  18   3      373.30      341.62     29.27 o 
  -4  18   3        8.09       42.40     17.45 o 
  -3  18   3     2862.26     2903.06     85.59 o 
  -2  18   3     2275.30     2435.16     75.91 o 
  -1  18   3     2548.86     2440.59     54.07 o 
   0  18   3     5500.40     5499.37     87.34 o 
   1  18   3     2144.41     2127.39     38.39 o 
   2  18   3      108.25      121.38     13.31 o 
   3  18   3     1129.39     1069.11     34.94 o 
   4  18   3     2462.44     2386.89     73.98 o 
  -5  19   3     1655.61     1597.00     57.16 o 
  -4  19   3     4006.42     3857.81     85.37 o 
  -3  19   3      862.72      842.59     46.49 o 
  -2  19   3     1350.96     1358.91     55.78 o 
  -1  19   3      305.63      362.44     25.78 o 
   0  19   3     2605.80     2685.35     51.93 o 
   1  19   3     2007.83     1887.75     41.93 o 
   2  19   3     3949.80     3643.51     59.12 o 
   3  19   3     6522.02     6234.79    101.25 o 
  -4  20   3      557.36      593.28     36.14 o 
  -3  20   3     3215.07     3329.23     99.68 o 
  -2  20   3     6537.92     6965.55    167.57 o 
  -1  20   3     2157.37     2180.92     72.32 o 
   0  20   3     4189.16     4196.11     83.50 o 
   1  20   3     1906.17     1952.99     57.73 o 
   2  20   3      557.03      602.63     26.09 o 
   3  20   3      466.94      482.01     24.72 o 
  -4  21   3     1241.65     1193.37     49.53 o 
  -3  21   3     2744.69     3165.31     99.06 o 
  -2  21   3     1637.13     1678.90     65.29 o 
  -1  21   3       77.87      127.04     28.70 o 
   0  21   3      347.52      414.98     25.73 o 
   1  21   3     2543.86     2566.56     53.27 o 
   2  21   3     2754.48     2563.94     54.76 o 
  -3  22   3     1349.45     1534.65     81.40 o 
  -2  22   3     1271.09     1334.15     72.51 o 
  -1  22   3     4481.06     4628.72    123.94 o 
   0  22   3     2740.27     2744.34    100.82 o 
   1  22   3      333.33      363.37     23.02 o 
   2  22   3       14.38       14.67     17.03 o 
  -2  23   3     1170.14     1229.69     60.03 o 
  -1  23   3      268.21      339.60     38.22 o 
   0  23   3      514.48      578.16     43.76 o 
   1  23   3     2983.10     3011.65     62.17 o 
  -7   0   4     2236.12     2243.28    102.66 o 
  -6   0   4     2949.21     3072.34    127.11 o 
  -5   0   4      548.82      648.39     22.40 o 
  -4   0   4     1738.05     1849.98     38.07 o 
  -3   0   4      472.50      526.84     14.75 o 
  -2   0   4    45144.93    43361.53    845.01 o 
  -1   0   4    20295.93    19707.53    619.54 o 
   0   0   4    10403.98    10339.57    229.39 o 
   1   0   4     6798.69     6692.66    152.92 o 
   2   0   4     2006.99     2083.30     56.92 o 
   3   0   4     2625.85     2546.50     94.79 o 
   4   0   4     4600.09     4348.11    146.02 o 
   5   0   4     6136.97     5977.95    194.72 o 
   6   0   4      435.65      435.93     41.51 o 
  -7   1   4       91.08      136.27     33.82 o 
  -6   1   4     2808.38     2822.02     83.82 o 
  -5   1   4    14243.00    14554.84    212.84 o 
  -4   1   4    13109.81    13298.57    165.74 o 
  -3   1   4     5057.13     5116.99     67.45 o 
  -2   1   4      155.63      253.17      9.26 o 
  -1   1   4      106.93      136.02     19.51 o 
   0   1   4     3911.90     4026.59     80.09 o 
   1   1   4     7624.51     7841.92    124.73 o 
   2   1   4     9498.74     9295.02    144.51 o 
   3   1   4     5288.67     5257.05    120.65 o 
   4   1   4      662.32      707.74     31.09 o 
   5   1   4      309.02      338.99     24.86 o 
   6   1   4      450.17      466.96     31.71 o 
  -7   2   4     5064.03     5241.74    193.71 o 
  -6   2   4     2879.37     2917.76     86.37 o 
  -5   2   4      404.65      584.54     31.51 o 
  -4   2   4       21.77       53.46     11.46 o 
  -3   2   4     2846.97     2865.55     47.45 o 
  -2   2   4    11878.18    11468.88    197.02 o 
  -1   2   4    21779.39    20576.69    498.36 o 
   0   2   4     9702.84    10037.71    183.41 o 
   1   2   4     1089.55     1127.79     27.53 o 
   2   2   4       32.36       49.05     15.05 o 
   3   2   4      926.50     1006.25     35.95 o 
   4   2   4     4331.90     4212.51    105.69 o 
   5   2   4     3947.82     3879.31     96.21 o 
   6   2   4     1704.05     1788.15     57.76 o 
  -7   3   4      866.16      943.92     64.20 o 
  -6   3   4     1198.29     1278.73     32.01 o 
  -5   3   4    11678.78    11944.51    175.03 o 
  -4   3   4     2481.19     2474.28     47.02 o 
  -3   3   4    10862.21    10781.73    155.37 o 
  -2   3   4     5829.38     5713.00    104.48 o 
  -1   3   4      329.10      295.68     23.48 o 
   0   3   4      244.05      273.56     17.68 o 
   1   3   4    17810.68    17293.40    260.31 o 
   2   3   4    22011.52    21314.31    363.53 o 
   3   3   4      295.22      364.90     33.01 o 
   4   3   4      416.30      423.88     25.27 o 
   5   3   4       51.32       57.22     16.99 o 
   6   3   4     1774.58     1792.81    108.72 o 
  -7   4   4     6313.49     6398.91    230.02 o 
  -6   4   4     3130.21     3262.11     67.77 o 
  -5   4   4     2170.27     2221.40     43.39 o 
  -4   4   4      781.03      779.49     21.20 o 
  -3   4   4     7084.35     7113.34    106.60 o 
  -2   4   4     8469.86     8470.80    149.53 o 
  -1   4   4    11862.01    11299.84    176.13 o 
   0   4   4      459.08      495.97     20.72 o 
   1   4   4      305.42      326.10     14.78 o 
   2   4   4      878.33      944.83     28.42 o 
   3   4   4      677.12      713.69     24.30 o 
   4   4   4     5366.00     5227.07    120.96 o 
   5   4   4     5352.21     5276.81    123.80 o 
  -7   5   4       34.28      108.77     36.48 o 
  -6   5   4      112.17      115.42     24.86 o 
  -5   5   4     6035.58     5951.63    111.11 o 
  -4   5   4     8462.38     8281.55    124.05 o 
  -3   5   4     5358.07     5157.07     80.07 o 
  -2   5   4     2576.76     2201.85    208.03 o 
  -1   5   4      864.79     1044.64     20.37 o 
   0   5   4     3181.35     3160.18     54.12 o 
   1   5   4     8843.57     8875.31    138.43 o 
   2   5   4    21258.40    20215.26    468.72 o 
   3   5   4     2778.74     2707.93     57.89 o 
   4   5   4       68.40       95.07     13.76 o 
   5   5   4      179.72      189.70     23.34 o 
  -7   6   4     3463.61     3759.01    152.80 o 
  -6   6   4     4304.92     4266.13    110.50 o 
  -5   6   4       66.65      129.25     13.55 o 
  -4   6   4        6.50      115.76     20.50 o 
  -3   6   4      711.69      748.37     51.76 o 
  -2   6   4    22302.55    21644.05    362.49 o 
  -1   6   4     8386.81     8563.66    100.48 o 
   0   6   4      367.36      389.92     12.68 o 
   1   6   4     4444.79     4360.67     62.93 o 
   2   6   4     1494.41     1452.94     28.29 o 
   3   6   4     3519.53     3489.51     64.47 o 
   4   6   4     3346.69     3091.22     94.34 o 
   5   6   4     8321.13     7858.73    235.45 o 
  -7   7   4       99.98      308.88     51.58 o 
  -6   7   4      701.60      826.15     30.79 o 
  -5   7   4    10604.37    10141.62    171.39 o 
  -4   7   4    11484.82    10791.95    178.93 o 
  -3   7   4      519.78      559.84     17.86 o 
  -2   7   4      578.32      640.84     20.72 o 
  -1   7   4       26.10       54.02      6.84 o 
   0   7   4     4814.13     4976.25     75.74 o 
   1   7   4     4680.78     4846.89     68.82 o 
   2   7   4     9933.65     9564.60    126.45 o 
   3   7   4     3026.00     2975.45     67.62 o 
   4   7   4      111.89      117.22     15.48 o 
   5   7   4      223.86      267.08     26.16 o 
  -7   8   4     2754.20     2830.37     77.48 o 
  -6   8   4     1878.02     1898.92     48.51 o 
  -5   8   4      476.73      562.04     27.47 o 
  -4   8   4      424.45      494.96     21.33 o 
  -3   8   4      105.01      151.23     25.69 o 
  -2   8   4     9045.46     8965.72    156.44 o 
  -1   8   4    21118.10    21166.65    256.72 o 
   0   8   4     7434.49     7436.33    182.14 o 
   1   8   4     1230.64     1261.44     25.25 o 
   2   8   4     1474.90     1398.90     31.34 o 
   3   8   4     2715.45     2701.12     44.91 o 
   4   8   4     3559.68     3340.68     86.62 o 
   5   8   4     4079.09     4114.81    105.23 o 
  -7   9   4      559.24      590.95     67.95 o 
  -6   9   4     2482.91     2410.24     56.77 o 
  -5   9   4    13504.19    12837.25    213.64 o 
  -4   9   4     3392.77     3172.14     69.24 o 
  -3   9   4     6009.81     5802.57     89.88 o 
  -2   9   4      892.52      896.11     28.29 o 
  -1   9   4     1686.59     1724.05     28.09 o 
   0   9   4      260.01      296.57     13.22 o 
   1   9   4     5455.53     5512.66     84.79 o 
   2   9   4     8644.73     8371.42    133.58 o 
   3   9   4      681.06      693.04     20.12 o 
   4   9   4     1964.04     1960.90     42.62 o 
   5   9   4      554.81      591.74     35.66 o 
  -7  10   4     3725.24     3721.22     94.52 o 
  -6  10   4      894.95      950.77     34.21 o 
  -5  10   4     1021.11     1112.46     35.21 o 
  -4  10   4       28.80       51.13     12.52 o 
  -3  10   4     3397.68     3345.11     57.09 o 
  -2  10   4     7856.49     8058.79    142.87 o 
  -1  10   4    16739.96    16808.46    222.86 o 
   0  10   4     5381.52     5381.11     90.18 o 
   1  10   4      130.10      154.61     10.48 o 
   2  10   4      244.54      263.06     13.44 o 
   3  10   4      813.48      819.17     25.12 o 
   4  10   4     5549.85     5311.14     88.82 o 
   5  10   4     2440.17     2333.19     71.18 o 
  -7  11   4        2.89       48.46     21.55 o 
  -6  11   4     1441.46     1388.99     42.12 o 
  -5  11   4     6445.67     6168.56    138.73 o 
  -4  11   4     4253.03     4195.10     81.86 o 
  -3  11   4     7979.66     7776.36    134.84 o 
  -2  11   4     1429.14     1460.80     38.21 o 
  -1  11   4       77.96      126.95      8.50 o 
   0  11   4     1454.36     1500.97     32.65 o 
   1  11   4    12045.25    11834.24    169.91 o 
   2  11   4    12409.32    11982.23    215.18 o 
   3  11   4     1695.06     1663.90     37.63 o 
   4  11   4       67.69      110.79     20.28 o 
   5  11   4        5.90       25.05     19.53 o 
  -6  12   4     4533.76     4415.83    102.48 o 
  -5  12   4      206.72      236.11     19.96 o 
  -4  12   4      360.89      435.48     28.68 o 
  -3  12   4     3900.20     3924.27     77.00 o 
  -2  12   4    16677.85    16953.60    283.18 o 
  -1  12   4     4466.32     4679.38     64.51 o 
   0  12   4     1928.16     1940.08     34.64 o 
   1  12   4     2721.78     2829.56     50.08 o 
   2  12   4       42.55       71.02     12.19 o 
   3  12   4      298.30      300.45     17.74 o 
   4  12   4     2133.07     2080.64     45.81 o 
   5  12   4     4730.22     4625.33     94.77 o 
  -6  13   4      297.72      352.32     77.74 o 
  -5  13   4     4367.01     4181.41     85.20 o 
  -4  13   4     8519.69     8103.93    143.92 o 
  -3  13   4     2999.49     2927.40     62.96 o 
  -2  13   4     1590.31     1621.68     56.00 o 
  -1  13   4      712.61      741.33     18.18 o 
   0  13   4     3939.74     4039.67     58.54 o 
   1  13   4     8322.17     8181.29    122.11 o 
   2  13   4     8843.32     8853.04    133.37 o 
   3  13   4     3903.19     3834.08     68.34 o 
   4  13   4       75.95       89.61     15.41 o 
  -6  14   4     2918.32     2730.69     74.18 o 
  -5  14   4      118.02      166.08     21.97 o 
  -4  14   4        4.43       78.82     17.74 o 
  -3  14   4     1407.38     1464.40     56.03 o 
  -2  14   4    10339.21    10771.99    233.28 o 
  -1  14   4     6306.66     6326.79    116.94 o 
   0  14   4     2146.69     2125.61     36.30 o 
   1  14   4     1762.45     1708.18     32.84 o 
   2  14   4       21.63       23.09     11.53 o 
   3  14   4      311.22      335.56     19.76 o 
   4  14   4     2408.56     2371.16     61.15 o 
  -6  15   4      877.46      840.21     39.99 o 
  -5  15   4     7804.79     7462.94    138.50 o 
  -4  15   4     3901.88     3722.02     78.57 o 
  -3  15   4     3304.19     3338.20    115.02 o 
  -2  15   4      394.30      483.30     33.93 o 
  -1  15   4      796.08      879.05     42.68 o 
   0  15   4      266.36      308.02     14.27 o 
   1  15   4     2805.52     2765.38     46.11 o 
   2  15   4     6870.87     6750.67    106.29 o 
   3  15   4     1165.92     1115.60     32.21 o 
   4  15   4      810.16      787.44     29.44 o 
  -5  16   4     1397.54     1333.77     44.27 o 
  -4  16   4      105.63      126.79     19.10 o 
  -3  16   4      796.40      860.85     77.60 o 
  -2  16   4     2891.45     2969.34     86.71 o 
  -1  16   4    12737.79    12447.99    268.11 o 
   0  16   4     3777.17     3737.28     56.84 o 
   1  16   4      127.10      157.98     13.26 o 
   2  16   4       39.01       51.31     13.11 o 
   3  16   4     2370.75     2365.84     50.24 o 
   4  16   4     4119.91     4093.34     76.28 o 
  -5  17   4     6759.29     6780.34    131.03 o 
  -4  17   4     2425.31     2444.60     71.28 o 
  -3  17   4     1737.17     1707.07     64.06 o 
  -2  17   4      144.23      189.05     28.02 o 
  -1  17   4     1169.97     1171.08     50.52 o 
   0  17   4      460.28      483.72     27.36 o 
   1  17   4     3326.05     3344.95     54.46 o 
   2  17   4     6202.93     6252.44     91.00 o 
   3  17   4      402.15      421.28     22.71 o 
  -5  18   4      132.20      204.20     26.96 o 
  -4  18   4        4.39       37.11     18.89 o 
  -3  18   4      362.32      459.34     54.13 o 
  -2  18   4     5693.09     5764.02    144.37 o 
  -1  18   4     6132.81     6071.27    148.47 o 
   0  18   4     1085.08     1120.60     51.85 o 
   1  18   4      688.68      671.32     22.47 o 
   2  18   4      471.58      506.80     21.56 o 
   3  18   4     1479.76     1449.14     49.33 o 
  -4  19   4     4198.63     4358.80    123.72 o 
  -3  19   4      922.93      940.48     52.22 o 
  -2  19   4     1194.84     1214.27     55.34 o 
  -1  19   4      126.76      141.89     28.30 o 
   0  19   4     3068.82     3117.52     93.18 o 
   1  19   4     3486.62     3405.75     64.23 o 
   2  19   4     3974.64     3975.84     65.27 o 
  -4  20   4       37.49       79.59     33.49 o 
  -3  20   4      671.36      680.22     47.44 o 
  -2  20   4     5410.83     5488.50    142.28 o 
  -1  20   4     2248.89     2331.63     80.01 o 
   0  20   4      425.04      386.45     48.72 o 
   1  20   4      766.66      790.90     53.99 o 
   2  20   4       42.84       57.37     14.66 o 
  -3  21   4     2366.18     2551.15    138.04 o 
  -2  21   4     1154.51     1129.61     56.47 o 
  -1  21   4       20.47       11.81     25.87 o 
   0  21   4      677.56      747.77     48.65 o 
   1  21   4     3951.20     3939.72    113.36 o 
  -2  22   4     2137.97     2229.80     82.14 o 
  -1  22   4     3807.67     3805.89    112.39 o 
   0  22   4     1666.58     1588.90     96.81 o 
  -7   0   5     2379.97     2486.54    119.67 o 
  -6   0   5     5553.46     5657.44    214.70 o 
  -5   0   5     1257.05     1298.57     78.82 o 
  -4   0   5     2133.59     2154.67    106.60 o 
  -3   0   5     8877.78     9009.56    312.33 o 
  -2   0   5    18935.94    18385.84    366.06 o 
  -1   0   5    19622.02    19059.75    604.00 o 
   0   0   5     3444.25     3708.36     96.66 o 
   1   0   5       18.90       36.96     15.82 o 
   2   0   5     2075.12     2045.09     89.05 o 
   3   0   5     3531.42     3622.02    134.25 o 
   4   0   5     1486.95     1470.95     73.56 o 
   5   0   5     2965.09     3036.99    122.11 o 
  -7   1   5     3308.15     3378.68    103.95 o 
  -6   1   5     2770.46     2724.29     87.91 o 
  -5   1   5     2288.58     2258.67     77.80 o 
  -4   1   5     9584.25     9460.27    231.91 o 
  -3   1   5     2356.69     2385.99     53.21 o 
  -2   1   5      150.74      205.78     10.73 o 
  -1   1   5      138.48      268.84     65.01 o 
   0   1   5    13737.66    14021.54    259.88 o 
   1   1   5     4166.49     4322.89     76.44 o 
   2   1   5     7412.78     7361.18    151.32 o 
   3   1   5    12198.72    11904.75    258.25 o 
   4   1   5      262.65      293.81     26.02 o 
   5   1   5      741.77      777.31     42.64 o 
  -7   2   5     4553.01     4400.17    125.69 o 
  -6   2   5     1393.48     1488.47     62.13 o 
  -5   2   5     1131.12     1230.09     55.45 o 
  -4   2   5     2075.56     2144.38     74.94 o 
  -3   2   5    10035.41     9602.99    171.33 o 
  -2   2   5     2679.78     2832.90     60.15 o 
  -1   2   5    11005.55    11091.39    258.89 o 
   0   2   5     9711.25     9985.16    158.99 o 
   1   2   5       14.20       58.66     17.93 o 
   2   2   5      483.84      509.22     23.97 o 
   3   2   5     3836.71     3909.05    143.45 o 
   4   2   5     4842.01     4806.25    138.00 o 
   5   2   5     1041.91      974.77     70.78 o 
  -7   3   5       65.33      127.44     41.81 o 
  -6   3   5     1218.67     1214.86     55.55 o 
  -5   3   5     8393.44     8146.92    254.34 o 
  -4   3   5     5247.40     5100.30     82.24 o 
  -3   3   5     8808.28     8528.85    154.44 o 
  -2   3   5     1666.81     1754.48     43.11 o 
  -1   3   5     7187.66     7228.39    140.65 o 
   0   3   5     6457.40     6670.25    111.16 o 
   1   3   5     3090.41     3181.92     59.97 o 
   2   3   5     7950.20     7903.22    166.20 o 
   3   3   5     1306.31     1347.77     86.74 o 
   4   3   5       12.94       43.06     17.76 o 
   5   3   5       94.28      124.41     23.31 o 
  -7   4   5     5409.95     5380.82    208.98 o 
  -6   4   5      780.71      805.26     46.67 o 
  -5   4   5      439.66      523.31     38.07 o 
  -4   4   5     2297.11     2334.39     43.98 o 
  -3   4   5     5074.56     4936.85     96.29 o 
  -2   4   5      556.57      599.37     24.31 o 
  -1   4   5     7572.48     7690.95    119.10 o 
   0   4   5    12889.50    12799.07    232.28 o 
   1   4   5      556.65      576.97     22.48 o 
   2   4   5      145.21      178.08     17.48 o 
   3   4   5     3044.98     2931.72     88.26 o 
   4   4   5     6886.49     6599.63    154.25 o 
   5   4   5     1531.42     1546.03     45.52 o 
  -7   5   5      668.37      783.47     67.98 o 
  -6   5   5     1320.69     1303.32     85.82 o 
  -5   5   5     7541.38     7329.70    140.56 o 
  -4   5   5    11956.87    11563.94    170.47 o 
  -3   5   5     8863.18     8671.89    157.28 o 
  -2   5   5     1767.99     1831.09     45.27 o 
  -1   5   5     2189.02     2158.21     44.01 o 
   0   5   5    10035.81    10301.85    230.40 o 
   1   5   5     4664.68     4928.60     98.69 o 
   2   5   5     3231.84     3200.60     81.02 o 
   3   5   5     2175.24     2195.33     98.66 o 
   4   5   5      106.20      129.20     22.25 o 
   5   5   5      338.14      373.11     31.93 o 
  -7   6   5     2875.28     3114.07    145.12 o 
  -6   6   5     7169.87     6720.86    255.05 o 
  -5   6   5      347.59      431.28     19.45 o 
  -4   6   5     3327.30     3372.74     59.51 o 
  -3   6   5     1565.99     1588.66     42.33 o 
  -2   6   5     8241.46     7966.24    318.60 o 
  -1   6   5     9267.36     9087.96    121.43 o 
   0   6   5     5871.62     6116.56    159.74 o 
   1   6   5     2419.66     2508.59     48.90 o 
   2   6   5     2308.16     2198.21     45.55 o 
   3   6   5     3102.40     2980.02     66.86 o 
   4   6   5     1652.98     1580.71     44.27 o 
   5   6   5     2834.36     2860.13     83.20 o 
  -7   7   5     2801.64     2819.05    135.16 o 
  -6   7   5     2417.49     2512.64    128.33 o 
  -5   7   5     4051.77     3869.21     76.36 o 
  -4   7   5     8701.78     8412.88    128.67 o 
  -3   7   5     2699.68     2886.13     90.04 o 
  -2   7   5      782.05      777.89     29.57 o 
  -1   7   5      120.30      138.02     12.10 o 
   0   7   5     5139.73     5191.98     84.65 o 
   1   7   5     3585.17     3670.64     83.87 o 
   2   7   5     4838.23     4772.55     81.54 o 
   3   7   5     6994.09     6934.47    151.78 o 
   4   7   5       51.93       63.35     22.08 o 
   5   7   5     1343.21     1355.44     54.36 o 
  -7   8   5     3026.71     3074.17    146.59 o 
  -6   8   5     3687.12     3641.17    166.48 o 
  -5   8   5     2331.50     2321.84     72.08 o 
  -4   8   5      739.93      779.88     37.54 o 
  -3   8   5     6466.08     6451.54    123.33 o 
  -2   8   5     8656.27     8761.83    137.44 o 
  -1   8   5     9235.25     9180.02    143.06 o 
   0   8   5     3427.81     3470.94     57.98 o 
   1   8   5       42.62       73.26     10.61 o 
   2   8   5     1332.35     1373.14     34.53 o 
   3   8   5     1989.54     1905.67     42.47 o 
   4   8   5     1884.94     1768.59     59.06 o 
  -7   9   5     1159.16     1404.32     97.59 o 
  -6   9   5     1866.03     1861.60     69.46 o 
  -5   9   5     3721.01     3517.44     89.14 o 
  -4   9   5     2014.61     2025.83     47.56 o 
  -3   9   5     4889.70     4975.09     98.20 o 
  -2   9   5     1328.93     1407.82     40.04 o 
  -1   9   5     2781.81     2899.55     63.94 o 
   0   9   5     2653.92     2852.41     49.89 o 
   1   9   5     1199.69     1268.17     42.64 o 
   2   9   5     8121.79     8016.96    110.74 o 
   3   9   5     4554.54     4504.76    142.32 o 
   4   9   5      257.28      256.57     26.64 o 
  -7  10   5     4116.08     4082.21    180.60 o 
  -6  10   5      406.55      467.94     27.71 o 
  -5  10   5     1630.49     1625.78     44.13 o 
  -4  10   5      737.38      791.49     34.84 o 
  -3  10   5    10034.70    10036.59    178.56 o 
  -2  10   5     2320.20     2334.86     55.50 o 
  -1  10   5     9950.67     9813.11    174.22 o 
   0  10   5     6945.97     6937.60    104.54 o 
   1  10   5      454.60      481.38     18.00 o 
   2  10   5      101.79      129.81     14.64 o 
   3  10   5     1841.13     1863.24     49.84 o 
   4  10   5     4914.63     4514.40    113.46 o 
  -6  11   5     1235.67     1277.97     41.98 o 
  -5  11   5     4257.22     4119.63     99.83 o 
  -4  11   5     7685.16     7297.92    131.14 o 
  -3  11   5     4458.45     4715.37    137.97 o 
  -2  11   5      319.00      347.86     21.43 o 
  -1  11   5     2208.70     2320.59     90.70 o 
   0  11   5    10304.56    10343.85    133.72 o 
   1  11   5     4151.84     4147.75     63.21 o 
   2  11   5     4580.56     4721.20     71.71 o 
   3  11   5     2901.49     2892.60     57.01 o 
   4  11   5      173.41      145.10     24.66 o 
  -6  12   5     1906.40     1915.53     53.23 o 
  -5  12   5       44.70       94.71     17.21 o 
  -4  12   5     3553.11     3628.83    123.02 o 
  -3  12   5     2561.10     2724.12     81.45 o 
  -2  12   5     1763.76     1755.19     50.58 o 
  -1  12   5     6548.60     6441.12    121.60 o 
   0  12   5     7126.05     7003.92    131.03 o 
   1  12   5     2002.93     2087.08     43.08 o 
   2  12   5      479.41      478.24     22.02 o 
   3  12   5     4326.34     4326.49     76.96 o 
   4  12   5     2992.07     2856.49     83.69 o 
  -6  13   5     1091.88     1169.29     42.13 o 
  -5  13   5     1995.03     1951.39     85.84 o 
  -4  13   5    10731.31    10415.42    233.61 o 
  -3  13   5     2531.31     2666.98     81.10 o 
  -2  13   5       17.98       28.81     21.57 o 
  -1  13   5      314.92      366.51     22.89 o 
   0  13   5    12007.70    11916.69    209.09 o 
   1  13   5     3875.81     4077.33     87.17 o 
   2  13   5     2102.51     2139.69     45.70 o 
   3  13   5     3841.87     3776.23     69.92 o 
   4  13   5       11.24       33.81     27.39 o 
  -6  14   5     1557.58     1603.02     50.79 o 
  -5  14   5      106.48      107.71     20.23 o 
  -4  14   5     1093.08     1271.78     57.32 o 
  -3  14   5     2282.39     2475.25     78.40 o 
  -2  14   5     3380.55     3461.94     96.91 o 
  -1  14   5     4892.22     4769.81     95.88 o 
   0  14   5     3057.37     3038.61     69.22 o 
   1  14   5      400.60      448.84     20.64 o 
   2  14   5      581.91      611.38     25.34 o 
   3  14   5     2234.42     2199.38     48.97 o 
  -5  15   5     3135.79     2990.66     70.89 o 
  -4  15   5     1716.21     1820.82     77.09 o 
  -3  15   5     2445.51     2482.49    135.01 o 
  -2  15   5      724.64      743.16     43.28 o 
  -1  15   5     1057.44     1110.40     55.12 o 
   0  15   5     2048.69     2128.44     55.28 o 
   1  15   5     1607.60     1611.12     40.41 o 
   2  15   5     5136.91     5190.51     92.70 o 
   3  15   5     2335.93     2390.59     52.62 o 
  -5  16   5     2149.49     2113.91     58.39 o 
  -4  16   5      524.73      494.19     42.19 o 
  -3  16   5     6076.74     6403.55    207.91 o 
  -2  16   5     2549.63     2592.81     82.04 o 
  -1  16   5     5867.35     5740.95    143.38 o 
   0  16   5     4167.65     4089.00     87.28 o 
   1  16   5      372.33      399.20     26.84 o 
   2  16   5      763.89      815.83     29.18 o 
   3  16   5      911.42      855.52     31.74 o 
  -5  17   5     4343.05     4128.58     91.55 o 
  -4  17   5     1656.99     1758.98     71.42 o 
  -3  17   5     2375.53     2554.22    118.25 o 
  -2  17   5      890.57      929.30     73.90 o 
  -1  17   5      482.15      587.23     42.19 o 
   0  17   5      883.19      975.59     74.44 o 
   1  17   5     2093.13     2049.04     62.25 o 
   2  17   5     4957.63     5019.05     91.06 o 
  -4  18   5      803.54      905.27     53.87 o 
  -3  18   5     1719.47     1821.60     71.69 o 
  -2  18   5     3858.13     4020.01    114.58 o 
  -1  18   5     4337.31     4167.42    115.79 o 
   0  18   5     2136.79     2079.39     75.13 o 
   1  18   5      304.97      308.93     25.23 o 
   2  18   5      575.56      664.38     36.04 o 
  -4  19   5     5726.08     5975.91    191.48 o 
  -3  19   5     3270.34     3432.06    105.97 o 
  -2  19   5      171.05      233.31     54.58 o 
  -1  19   5      392.25      426.38     40.00 o 
   0  19   5     4312.81     4469.49    124.53 o 
   1  19   5     1153.90     1161.61     59.41 o 
  -3  20   5      467.02      585.34     47.59 o 
  -2  20   5     1933.94     2058.99     79.77 o 
  -1  20   5     2000.90     1962.61     75.30 o 
   0  20   5     1523.66     1571.88    153.92 o 
   1  20   5     1053.95     1230.72     97.36 o 
  -2  21   5      190.36      203.63     38.27 o 
  -1  21   5      866.20      877.56     54.11 o 
   0  21   5     3018.79     3043.10    101.14 o 
  -7   0   6     3827.17     3666.87    166.18 o 
  -6   0   6     2699.92     2555.16    128.53 o 
  -5   0   6       98.57       90.98     40.90 o 
  -4   0   6     2405.09     2612.51    128.21 o 
  -3   0   6     4793.05     4705.33    188.64 o 
  -2   0   6    13586.62    13763.30    455.30 o 
  -1   0   6     2525.48     2658.84    116.86 o 
   0   0   6      163.68      237.44     23.81 o 
   1   0   6      666.36      772.91     37.39 o 
   2   0   6      159.88      163.35     33.89 o 
   3   0   6     2588.79     2372.82    106.36 o 
   4   0   6     3316.96     3064.38    128.40 o 
  -7   1   6      370.71      473.35     48.91 o 
  -6   1   6     3286.95     3221.43    106.45 o 
  -5   1   6     3239.09     3123.81    103.92 o 
  -4   1   6     5607.03     5513.60    153.42 o 
  -3   1   6     2458.64     2376.56     83.20 o 
  -2   1   6      146.20      196.22     28.14 o 
  -1   1   6       93.01      110.45     17.94 o 
   0   1   6     7882.24     7919.92    130.94 o 
   1   1   6    13590.85    14191.25    253.55 o 
   2   1   6     4400.85     4319.70    113.09 o 
   3   1   6      562.54      579.37     38.58 o 
   4   1   6        6.83       -8.06     29.12 o 
  -7   2   6     3833.38     3649.44    116.92 o 
  -6   2   6      324.03      408.85     40.36 o 
  -5   2   6      287.04      425.25     67.77 o 
  -4   2   6      320.93      423.53     40.58 o 
  -3   2   6    10612.57    10262.31    251.97 o 
  -2   2   6     9381.72     9204.92    166.13 o 
  -1   2   6     2290.20     2294.27     60.70 o 
   0   2   6     2753.39     2898.60     58.31 o 
   1   2   6        2.36       52.58     23.96 o 
   2   2   6     1374.87     1373.13     73.98 o 
   3   2   6     2678.38     2457.78     83.58 o 
   4   2   6     5857.58     5674.77    183.81 o 
  -7   3   6       76.87      108.06     32.91 o 
  -6   3   6     4779.06     4518.12    134.86 o 
  -5   3   6    14143.13    13257.60    361.93 o 
  -4   3   6     2657.92     2592.46    114.51 o 
  -3   3   6      648.64      692.67     46.30 o 
  -2   3   6        2.26       73.26     27.28 o 
  -1   3   6     2972.28     3024.71     72.09 o 
   0   3   6     3598.86     3890.15     72.87 o 
   1   3   6     6579.69     6892.00    133.25 o 
   2   3   6     5254.30     5123.21    128.97 o 
   3   3   6      137.77      139.57     24.59 o 
   4   3   6      283.96      282.73     31.74 o 
  -7   4   6     3088.62     2985.07    149.05 o 
  -6   4   6       85.32      221.15     50.08 o 
  -5   4   6       75.53      211.99     33.80 o 
  -4   4   6      474.93      456.07     40.22 o 
  -3   4   6     8063.78     8028.20    203.98 o 
  -2   4   6    12633.48    12550.54    220.61 o 
  -1   4   6     6794.15     6962.66    138.49 o 
   0   4   6     8893.29     9013.24    146.95 o 
   1   4   6      195.08      257.29     20.44 o 
   2   4   6     2155.99     2140.92     69.20 o 
   3   4   6     1815.43     1781.34     97.55 o 
   4   4   6     6374.81     5990.56    149.50 o 
  -7   5   6      461.87      618.18     71.55 o 
  -6   5   6     8966.88     8498.82    221.28 o 
  -5   5   6     7864.03     7378.92    195.43 o 
  -4   5   6     4316.50     4329.73    128.35 o 
  -3   5   6     3296.05     3261.74     72.42 o 
  -2   5   6       42.34      150.16     15.81 o 
  -1   5   6      545.72      622.86     29.79 o 
   0   5   6     5180.99     5478.59     81.91 o 
   1   5   6     8073.80     8504.03    160.36 o 
   2   5   6     1346.84     1396.89     43.33 o 
   3   5   6     1154.48     1080.05    109.03 o 
   4   5   6     1284.57     1241.82     57.38 o 
  -7   6   6     2189.96     2050.35    123.43 o 
  -6   6   6     1571.58     1562.37    106.24 o 
  -5   6   6       25.21       22.19     26.34 o 
  -4   6   6      370.97      453.38     40.63 o 
  -3   6   6     4129.91     4076.60     86.49 o 
  -2   6   6    18776.86    18897.08    295.18 o 
  -1   6   6     5643.19     5718.35    117.01 o 
   0   6   6     2169.68     2155.48     77.44 o 
   1   6   6      759.27      831.17     42.13 o 
   2   6   6      331.16      369.78     20.35 o 
   3   6   6     1841.48     1782.99     77.63 o 
   4   6   6     3369.62     3227.75    112.15 o 
  -7   7   6      422.76      497.17     68.74 o 
  -6   7   6     5234.32     4793.42    208.86 o 
  -5   7   6     3336.64     3182.79    105.99 o 
  -4   7   6     6317.21     6091.42    166.22 o 
  -3   7   6     4066.20     4026.22     92.91 o 
  -2   7   6       28.22      122.13     15.00 o 
  -1   7   6      153.30      175.97     15.71 o 
   0   7   6     5753.93     5830.60    145.26 o 
   1   7   6    14855.34    15450.21    272.05 o 
   2   7   6     2658.36     2713.90     67.11 o 
   3   7   6     1053.66     1057.03     39.59 o 
   4   7   6       41.82       47.79     27.54 o 
  -7   8   6     3831.95     3375.29    169.01 o 
  -6   8   6     1154.50     1237.17     97.31 o 
  -5   8   6        1.11      183.91     53.59 o 
  -4   8   6     1822.28     1900.66     54.51 o 
  -3   8   6    11863.29    11835.87    187.35 o 
  -2   8   6     9595.23     9758.88    268.54 o 
  -1   8   6      783.60      810.11     27.62 o 
   0   8   6     1368.81     1368.66     52.92 o 
   1   8   6      192.18      240.76     17.58 o 
   2   8   6      314.88      339.08     20.51 o 
   3   8   6     1137.43     1146.80     61.44 o 
   4   8   6     4002.91     3914.89    111.16 o 
  -6   9   6     1930.07     1845.80    122.16 o 
  -5   9   6     6797.26     6677.33    271.76 o 
  -4   9   6     2110.58     2015.23     93.88 o 
  -3   9   6     1611.73     1788.01     66.25 o 
  -2   9   6      761.14      730.12     31.79 o 
  -1   9   6     1091.19     1126.59     37.61 o 
   0   9   6     5003.32     5005.62    129.34 o 
   1   9   6     9869.72    10387.26    324.17 o 
   2   9   6     6466.14     6640.04    127.70 o 
   3   9   6       66.47       76.85     21.64 o 
   4   9   6       17.37       21.28     34.86 o 
  -6  10   6       65.90      175.79     55.52 o 
  -5  10   6      222.14      287.51     61.33 o 
  -4  10   6       80.83      117.24     41.75 o 
  -3  10   6     9127.12     9258.92    169.34 o 
  -2  10   6     6231.29     6387.81    123.28 o 
  -1  10   6     2141.63     2065.73     54.13 o 
   0  10   6     2654.49     2629.97     81.23 o 
   1  10   6      145.06      177.25     24.15 o 
   2  10   6      683.37      763.50     29.26 o 
   3  10   6     1269.65     1175.80     85.03 o 
  -6  11   6     3486.34     3321.11    172.03 o 
  -5  11   6     6767.44     6603.66    270.96 o 
  -4  11   6     3076.14     3091.55    127.23 o 
  -3  11   6      754.63      785.21     33.56 o 
  -2  11   6        3.29       71.01     17.17 o 
  -1  11   6     1229.74     1231.44     40.82 o 
   0  11   6     3045.08     3111.19     78.57 o 
   1  11   6     4065.75     4274.33    150.17 o 
   2  11   6     3313.92     3385.04    153.90 o 
   3  11   6      527.54      533.95     37.56 o 
  -6  12   6      525.24      549.14     79.06 o 
  -5  12   6      434.12      494.51     42.05 o 
  -4  12   6       56.99      114.79     28.27 o 
  -3  12   6     1380.18     1366.11    130.01 o 
  -2  12   6     9028.99     8841.67    222.10 o 
  -1  12   6     5536.55     5397.40    108.38 o 
   0  12   6     1022.44     1036.37     38.63 o 
   1  12   6      285.57      334.82     27.85 o 
   2  12   6     1108.65     1169.59     68.23 o 
   3  12   6     4298.17     4346.37     95.17 o 
  -6  13   6     4362.75     4365.28    212.32 o 
  -5  13   6     3284.86     3092.82    116.46 o 
  -4  13   6     4569.53     4583.46    169.56 o 
  -3  13   6      490.12      515.39     39.91 o 
  -2  13   6      546.41      595.91     40.89 o 
  -1  13   6      126.95      175.83     20.97 o 
   0  13   6     3865.10     3824.31    100.73 o 
   1  13   6     5153.08     4978.15    123.43 o 
   2  13   6      841.68      857.23     45.80 o 
   3  13   6      668.61      684.56     76.43 o 
  -5  14   6       32.58       61.78     31.46 o 
  -4  14   6      294.20      330.48     37.97 o 
  -3  14   6     2616.85     2553.90    102.61 o 
  -2  14   6     7255.15     7295.17    233.85 o 
  -1  14   6     2912.26     2879.49     68.89 o 
   0  14   6      861.71      934.42     38.19 o 
   1  14   6        3.95       35.56     25.13 o 
   2  14   6     1205.69     1184.36     54.41 o 
  -5  15   6     3946.41     3991.20    118.55 o 
  -4  15   6     1298.50     1307.79     76.49 o 
  -3  15   6     1282.79     1445.82     63.40 o 
  -2  15   6      480.25      524.57     42.02 o 
  -1  15   6      584.83      551.83     35.57 o 
   0  15   6     4346.37     4225.47     92.58 o 
   1  15   6     6371.15     6434.38    224.61 o 
   2  15   6     2687.33     2676.94     87.39 o 
  -5  16   6        2.66       54.35     33.45 o 
  -4  16   6      263.10      355.36     42.13 o 
  -3  16   6     8388.84     9126.30    214.73 o 
  -2  16   6     4607.35     4760.22    128.29 o 
  -1  16   6      651.23      762.16     53.73 o 
   0  16   6     1863.06     1730.71     75.28 o 
   1  16   6       37.38       61.02     21.37 o 
   2  16   6       70.24      116.23     29.73 o 
  -4  17   6     1670.15     1803.31    169.44 o 
  -3  17   6     2319.69     2514.36     89.01 o 
  -2  17   6      461.50      531.81     44.64 o 
  -1  17   6      302.66      272.25     38.11 o 
   0  17   6     2034.20     2028.76     77.10 o 
   1  17   6     5477.73     5356.13    156.03 o 
  -4  18   6      365.53      464.36     74.12 o 
  -3  18   6     3467.95     3699.56    114.15 o 
  -2  18   6     5970.67     6148.43    159.02 o 
  -1  18   6     1612.32     1632.14     71.62 o 
   0  18   6     1066.08     1088.71     58.25 o 
   1  18   6      266.05      281.93     29.40 o 
  -3  19   6      752.59      795.81     57.73 o 
  -2  19   6      389.24      503.10     92.64 o 
  -1  19   6       31.26       49.26     32.92 o 
   0  19   6     1954.98     2039.53     81.14 o 
  -7   0   7     1561.58     1523.67    106.89 o 
  -6   0   7     1892.28     1744.24    111.79 o 
  -5   0   7      619.54      631.93     72.34 o 
  -4   0   7     6013.62     5977.58    237.78 o 
  -3   0   7      222.08      338.66     52.13 o 
  -2   0   7     3505.12     3519.49    150.81 o 
  -1   0   7     6795.69     6532.28    162.61 o 
   0   0   7     1157.38     1185.38     48.67 o 
   1   0   7      472.80      477.72     46.96 o 
   2   0   7     1850.19     1776.73     91.24 o 
   3   0   7     4162.20     3918.00    157.06 o 
  -7   1   7      470.49      460.98     49.08 o 
  -6   1   7     2571.52     2515.41     96.94 o 
  -5   1   7     6444.14     5956.11    170.06 o 
  -4   1   7     6676.09     6339.03    174.88 o 
  -3   1   7     3160.74     3045.50    100.48 o 
  -2   1   7      121.41      156.10     28.97 o 
  -1   1   7     4561.39     4622.32     89.11 o 
   0   1   7     3035.78     3210.76     64.44 o 
   1   1   7     4357.24     4662.44    119.82 o 
   2   1   7     2793.82     2884.00     87.87 o 
   3   1   7       44.90       30.09     24.68 o 
  -7   2   7     3612.24     3482.28    121.56 o 
  -6   2   7     1156.70     1041.74     63.86 o 
  -5   2   7      423.40      540.91     48.39 o 
  -4   2   7     2535.50     2351.06     88.51 o 
  -3   2   7     3332.46     3229.49    105.20 o 
  -2   2   7     7823.39     7852.63    199.29 o 
  -1   2   7     4838.82     5127.70    109.35 o 
   0   2   7     1504.96     1630.51     41.11 o 
   1   2   7      125.14      150.69     23.82 o 
   2   2   7     2234.21     2194.76     80.51 o 
   3   2   7     2211.81     2099.32     74.58 o 
  -7   3   7     1831.66     1914.06    137.10 o 
  -6   3   7     1844.93     1641.06     77.39 o 
  -5   3   7     8139.47     7431.20    201.79 o 
  -4   3   7     2449.06     2445.06     92.23 o 
  -3   3   7      443.99      478.11     41.64 o 
  -2   3   7      195.17      316.46     26.83 o 
  -1   3   7     6155.60     6405.95    135.42 o 
   0   3   7     2992.38     3182.95     73.83 o 
   1   3   7     1692.73     1864.80     77.00 o 
   2   3   7     9999.11    10105.90    231.15 o 
   3   3   7     1393.67     1398.69     59.72 o 
  -6   4   7     1001.13     1054.33     64.91 o 
  -5   4   7       74.18      135.48     34.34 o 
  -4   4   7     1497.45     1451.38     68.11 o 
  -3   4   7     8110.41     7970.24    206.20 o 
  -2   4   7    11054.13    11078.23    212.40 o 
  -1   4   7     5734.56     6103.64    126.27 o 
   0   4   7     1147.26     1225.79     40.51 o 
   1   4   7     1561.52     1607.93     48.08 o 
   2   4   7     2518.92     2628.41     82.02 o 
   3   4   7     1452.96     1388.53     59.70 o 
  -6   5   7     2772.38     2551.85    104.56 o 
  -5   5   7     3024.55     2795.81    101.63 o 
  -4   5   7     3232.85     3286.88    109.59 o 
  -3   5   7      658.58      681.74     47.22 o 
  -2   5   7      253.37      381.93     30.22 o 
  -1   5   7     2436.08     2618.63     54.73 o 
   0   5   7     2681.59     2575.04     63.81 o 
   1   5   7     3607.05     3683.91     83.11 o 
   2   5   7     6689.90     6977.37    169.26 o 
   3   5   7     1451.13     1415.06     46.07 o 
  -6   6   7     1230.86     1264.15     70.38 o 
  -5   6   7       82.67      128.35     35.90 o 
  -4   6   7     4681.85     4490.18    136.20 o 
  -3   6   7     2382.32     2479.23     69.12 o 
  -2   6   7     6075.89     6110.87    128.37 o 
  -1   6   7     7321.38     6825.98    256.96 o 
   0   6   7      369.98      439.04     27.28 o 
   1   6   7       43.40       80.03     21.63 o 
   2   6   7     1093.85     1153.12     46.71 o 
   3   6   7     3981.57     4067.08     88.77 o 
  -6   7   7     2674.83     2605.16    148.29 o 
  -5   7   7     2972.43     2960.91    106.27 o 
  -4   7   7     7092.02     6846.70    186.62 o 
  -3   7   7     2062.34     2080.06     70.90 o 
  -2   7   7     1416.94     1505.27     40.64 o 
  -1   7   7     4072.08     4260.40    104.43 o 
   0   7   7     4632.39     4605.21     99.10 o 
   1   7   7     4352.87     4505.08     97.71 o 
   2   7   7     2887.12     3015.53    170.06 o 
   3   7   7      647.81      700.45     34.73 o 
  -6   8   7      268.81      340.28     72.04 o 
  -5   8   7     1536.50     1584.74     75.95 o 
  -4   8   7     3413.49     3414.18    113.56 o 
  -3   8   7     1556.88     1583.53     52.98 o 
  -2   8   7     3765.84     3686.52     71.85 o 
  -1   8   7     4993.55     5077.25    148.49 o 
   0   8   7     2017.25     1999.32     55.91 o 
   1   8   7        3.76       10.68     17.06 o 
   2   8   7     1319.96     1462.11    131.19 o 
   3   8   7     3235.02     3281.67     76.44 o 
  -6   9   7     1457.66     1450.11    112.18 o 
  -5   9   7     8310.94     8261.79    323.36 o 
  -4   9   7     3722.66     3894.01    179.63 o 
  -3   9   7      993.56      987.87     42.64 o 
  -2   9   7      127.44      123.73     37.96 o 
  -1   9   7     7140.38     7370.31    140.21 o 
   0   9   7     5605.38     5358.86    112.32 o 
   1   9   7     2333.96     2446.87    103.85 o 
   2   9   7     4489.14     4711.19    261.11 o 
   3   9   7      105.11        5.84     37.86 o 
  -6  10   7      533.69      510.87     79.61 o 
  -5  10   7      580.67      814.21     91.61 o 
  -4  10   7     1252.51     1355.67     98.82 o 
  -3  10   7     2723.02     2798.14     90.22 o 
  -2  10   7     4585.49     4526.55     96.25 o 
  -1  10   7     3176.57     3199.91     74.63 o 
   0  10   7     2631.96     2607.30     67.12 o 
   1  10   7      240.10      289.92     26.55 o 
   2  10   7     2562.72     2710.07    104.77 o 
  -5  11   7     5043.95     5021.67    227.08 o 
  -4  11   7     2236.63     2252.83    129.31 o 
  -3  11   7      725.31      736.02     35.82 o 
  -2  11   7       33.23      140.16     23.46 o 
  -1  11   7     2046.24     2091.62     63.68 o 
   0  11   7      771.12      784.42     31.59 o 
   1  11   7     2228.26     2208.57     63.22 o 
   2  11   7     5132.57     5319.10    144.23 o 
  -5  12   7      166.32      209.58     64.96 o 
  -4  12   7     2601.53     2700.38    144.54 o 
  -3  12   7     1841.96     1811.87    167.73 o 
  -2  12   7     7130.71     7041.21    137.62 o 
  -1  12   7     4207.16     4167.98     95.91 o 
   0  12   7       50.24       82.17     17.45 o 
   1  12   7      119.47      164.15     22.44 o 
   2  12   7     1411.85     1462.51     65.40 o 
  -5  13   7     2004.58     1991.37    130.64 o 
  -4  13   7     2753.73     3043.02    160.05 o 
  -3  13   7     1373.38     1380.78     61.72 o 
  -2  13   7      291.38      373.46     28.73 o 
  -1  13   7     1049.45     1045.99     62.62 o 
   0  13   7      757.74      745.44     36.34 o 
   1  13   7     2747.63     2711.41     90.28 o 
   2  13   7     2770.50     2767.47    177.44 o 
  -5  14   7      163.66      269.70     70.98 o 
  -4  14   7     2252.24     2648.33    147.56 o 
  -3  14   7     1408.60     1444.36     86.91 o 
  -2  14   7     5675.12     5728.64    147.72 o 
  -1  14   7     4429.22     4294.11    106.29 o 
   0  14   7      277.69      292.58     30.86 o 
   1  14   7      116.70      147.95     27.72 o 
  -4  15   7     3274.47     3280.20    169.06 o 
  -3  15   7      920.54      837.65     52.10 o 
  -2  15   7        2.16       26.35     30.89 o 
  -1  15   7     4190.50     4328.58    122.18 o 
   0  15   7     3467.97     3372.72    113.83 o 
   1  15   7     1404.29     1522.60     56.62 o 
  -4  16   7      750.33      976.53     71.33 o 
  -3  16   7     2518.30     2521.87    112.62 o 
  -2  16   7     1951.31     1823.52     75.73 o 
  -1  16   7     1633.66     1669.29     72.12 o 
   0  16   7     2538.92     2560.69    130.26 o 
  -3  17   7      545.23      591.65     51.15 o 
  -2  17   7       47.47       33.69     32.12 o 
  -1  17   7     3030.20     3169.91    102.37 o 
  -6   0   8       56.47      182.04     63.10 o 
  -5   0   8       37.59      112.80     50.74 o 
  -4   0   8     2565.90     2407.34    129.68 o 
  -3   0   8     4681.10     4518.09    189.20 o 
  -2   0   8     4710.68     4473.78    181.26 o 
  -1   0   8     6403.16     6361.42    159.29 o 
   0   0   8      906.21      915.71     61.46 o 
   1   0   8      682.03      717.01     60.10 o 
   2   0   8     1178.69     1095.11     74.29 o 
  -6   1   8     8285.25     7714.92    343.28 o 
  -5   1   8     3988.37     3556.96    122.32 o 
  -4   1   8     1928.18     1958.14     82.31 o 
  -3   1   8      313.47      305.02     38.65 o 
  -2   1   8      485.10      490.22     31.37 o 
  -1   1   8     2242.03     2367.80     54.65 o 
   0   1   8     5620.61     5467.13    135.92 o 
   1   1   8     3317.58     3326.47     95.17 o 
   2   1   8      208.51      201.41     31.83 o 
  -6   2   8      117.78      206.75     44.24 o 
  -5   2   8       36.19      112.85     36.72 o 
  -4   2   8     1847.80     1847.45    126.90 o 
  -3   2   8    10122.59     9431.53    238.10 o 
  -2   2   8     5399.08     5230.94    115.08 o 
  -1   2   8     1436.64     1485.03     41.90 o 
   0   2   8     1134.19     1212.85     42.30 o 
   1   2   8      154.08      166.81     26.47 o 
   2   2   8     1079.10     1090.59     52.29 o 
  -6   3   8     1757.50     1655.99     84.10 o 
  -5   3   8     4444.97     4108.29    133.76 o 
  -4   3   8     3254.39     2975.40    105.44 o 
  -3   3   8       65.89      224.56     36.33 o 
  -2   3   8      502.93      585.68     34.34 o 
  -1   3   8     2505.22     2468.39     70.76 o 
   0   3   8     9509.83     9652.47    182.29 o 
   1   3   8     3193.96     3263.34     98.45 o 
   2   3   8     2218.23     2298.93     77.78 o 
  -6   4   8      305.44      288.65     47.21 o 
  -5   4   8      135.90      222.10     41.95 o 
  -4   4   8     3682.15     3486.45    116.46 o 
  -3   4   8    11236.06    10932.93    291.88 o 
  -2   4   8     2618.59     2655.48     71.19 o 
  -1   4   8      232.08      261.75     21.36 o 
   0   4   8      482.78      585.44     31.41 o 
   1   4   8      107.55      154.92     36.12 o 
   2   4   8      983.36     1000.01     50.03 o 
  -6   5   8     2859.98     2586.24    105.13 o 
  -5   5   8     2329.01     2179.82     91.65 o 
  -4   5   8     1603.54     1695.07     78.19 o 
  -3   5   8       47.85       98.15     22.88 o 
  -2   5   8       84.67      128.20     22.86 o 
  -1   5   8     1732.88     1735.86     52.04 o 
   0   5   8     8147.77     8328.01    161.55 o 
   1   5   8     4706.98     4798.34    126.01 o 
   2   5   8     1159.29     1149.43     84.58 o 
  -6   6   8      154.05      249.48     57.89 o 
  -5   6   8      179.18      154.19     40.68 o 
  -4   6   8     4861.66     4675.54    219.14 o 
  -3   6   8     4939.75     4840.40    157.75 o 
  -2   6   8     1701.32     1683.30     55.07 o 
  -1   6   8     2622.98     2606.11    159.84 o 
   0   6   8       15.75       66.79     18.88 o 
   1   6   8      504.31      544.07     38.24 o 
   2   6   8      746.16      750.59     58.08 o 
  -5   7   8     2446.30     2351.49    124.11 o 
  -4   7   8     1884.39     1817.60     62.47 o 
  -3   7   8       65.74      109.97     30.03 o 
  -2   7   8      646.19      682.13     37.21 o 
  -1   7   8     2505.37     2535.79     83.16 o 
   0   7   8     4775.14     4681.51    127.63 o 
   1   7   8     2541.01     2641.24     82.61 o 
   2   7   8      378.17      376.29     47.00 o 
  -5   8   8      164.73      245.07     45.34 o 
  -4   8   8      909.02      953.99     47.66 o 
  -3   8   8     5450.87     5315.90    132.95 o 
  -2   8   8     4571.35     4416.35    102.06 o 
  -1   8   8     3094.40     3171.65     97.30 o 
   0   8   8      700.41      803.86     37.16 o 
   1   8   8      282.24      310.20     31.51 o 
  -5   9   8     5178.34     5090.28    225.59 o 
  -4   9   8     2256.49     2190.77    171.24 o 
  -3   9   8       37.93      155.44     25.70 o 
  -2   9   8       14.04       55.59     22.51 o 
  -1   9   8     2530.93     2479.26     83.67 o 
   0   9   8     6039.88     5960.02    127.73 o 
   1   9   8     1318.79     1414.45     53.34 o 
  -5  10   8      228.86      352.07     70.19 o 
  -4  10   8      818.92      958.00     88.29 o 
  -3  10   8     7304.00     7319.54    186.10 o 
  -2  10   8     4204.28     4377.27    124.61 o 
  -1  10   8      897.24      994.08     40.61 o 
   0  10   8     1576.02     1664.81     44.70 o 
   1  10   8      254.85      289.09     27.55 o 
  -4  11   8     1227.57     1270.71     98.87 o 
  -3  11   8      374.87      574.01     69.82 o 
  -2  11   8      121.36      213.02     31.74 o 
  -1  11   8     1645.56     1691.85     72.01 o 
   0  11   8     6290.51     6308.56    154.41 o 
   1  11   8     3190.26     3263.41     81.66 o 
  -4  12   8     4323.18     4485.77    204.12 o 
  -3  12   8     6358.92     6529.12    260.97 o 
  -2  12   8     2302.37     2275.99     80.60 o 
  -1  12   8      865.74      883.42     41.42 o 
   0  12   8       66.52      168.99     47.51 o 
  -4  13   8     1533.65     1664.60    114.38 o 
  -3  13   8     1086.90     1238.86    100.17 o 
  -2  13   8      101.15      146.28     48.47 o 
  -1  13   8      951.30     1040.21     88.64 o 
   0  13   8     3881.14     3906.71     81.82 o 
  -3  14   8     5323.46     5482.63    232.30 o 
  -2  14   8     2469.11     2357.41    131.19 o 
  -1  14   8     1216.86     1122.21     59.92 o 
  -5   0   9      334.41      432.19     75.37 o 
  -4   0   9     2715.44     2481.95    134.10 o 
  -3   0   9     8361.57     7744.90    287.98 o 
  -2   0   9     5338.32     4934.79    134.47 o 
  -1   0   9     2154.42     2103.48     99.68 o 
   0   0   9       96.62      120.58     35.49 o 
   1   0   9     2046.93     2145.25    103.62 o 
  -5   1   9     2151.60     2008.79    113.21 o 
  -4   1   9     1052.67     1042.98     63.76 o 
  -3   1   9       13.87       91.01     32.09 o 
  -2   1   9     2605.63     2556.07     60.30 o 
  -1   1   9     1950.99     1839.91     63.16 o 
   0   1   9     1431.12     1418.71     57.08 o 
   1   1   9     5113.69     5222.95    135.16 o 
  -5   2   9     1962.43     1874.13     86.37 o 
  -4   2   9      925.27      903.03    116.81 o 
  -3   2   9     4406.06     3967.74     96.90 o 
  -2   2   9     5473.92     4969.05    103.91 o 
  -1   2   9     1250.60     1260.80     51.70 o 
   0   2   9      107.20      148.96     26.52 o 
   1   2   9      912.06      923.70     47.79 o 
  -5   3   9     4928.85     4476.47    144.37 o 
  -4   3   9     3188.44     2884.90    128.74 o 
  -3   3   9        8.63       57.46     22.77 o 
  -2   3   9      637.71      682.44     31.89 o 
  -1   3   9     2707.51     2613.77    117.87 o 
   0   3   9     3989.25     3712.60    103.69 o 
  -5   4   9     3394.79     3397.29    121.72 o 
  -4   4   9      716.85      772.79     57.96 o 
  -3   4   9     1827.63     1751.83     58.73 o 
  -2   4   9     3662.88     3426.03     86.23 o 
  -1   4   9      799.99      800.32     37.12 o 
   0   4   9      573.57      595.32     39.42 o 
  -4   5   9     2051.43     1869.08     63.26 o 
  -3   5   9      157.19      182.89     28.10 o 
  -2   5   9     1382.99     1390.39     60.24 o 
  -1   5   9     3365.25     3198.31     78.93 o 
   0   5   9     1865.86     1811.85    107.01 o 
  -4   6   9     2079.20     2001.87     96.88 o 
  -3   6   9     2850.36     2832.65     79.31 o 
  -2   6   9     3440.55     3290.54    100.60 o 
  -1   6   9     1821.56     1798.91     61.59 o 
   0   6   9        4.07       10.35     21.21 o 
  -4   7   9      718.47      744.64     44.23 o 
  -3   7   9      239.56      287.11     31.39 o 
  -2   7   9     1262.87     1307.93     60.49 o 
  -1   7   9     1754.79     1733.74     69.59 o 
   0   7   9      655.54      659.43     41.49 o 
  -4   8   9     1154.04     1140.59     56.72 o 
  -3   8   9     4401.34     4354.18    105.88 o 
  -2   8   9     5828.09     5671.21    151.80 o 
  -1   8   9     1276.20     1241.69     46.76 o 
  -3   9   9      128.36      249.90     37.61 o 
  -2   9   9      514.38      668.47     47.95 o 
  -1   9   9      895.65      814.70     39.13 o 
  -3  10   9     4288.46     4375.19    128.17 o 
  -2  10   9     4859.08     4904.28    138.84 o 
                                                 
